# Supplementary material for: rac-6-Hy­droxy-2,5,7,8-tetra­methyl­chroman-2-carboxamide from synchrotron data
Source: Acta Crystallogr Sect E Struct Rep Online. 2011 Jan 29;67(Pt 2):o503–4. doi: 10.1107/S1600536811002807 (PMC3051603; doi:10.1107/S1600536811002807)
Supplement: Supplementary file 2 [file e-67-0o503-Isup2.hkl]

# 
# h,k,l, Fc-squared, Fo-squared, sigma(Fo-squared) and status flag 
# 
data_I
_shelx_title ' AB31' 
_shelx_refln_list_code          4 
_shelx_F_calc_maximum      108.11 
_exptl_crystal_F_000      1072.00 
_reflns_d_resolution_high  0.7400 
 
loop_ 
 _symmetry_equiv_pos_as_xyz 
 'x, y, z' 
 '-x, y+1/2, -z+1/2' 
 '-x, -y, -z' 
 'x, -y-1/2, z-1/2' 
 
_cell_length_a     9.1100 
_cell_length_b    17.9200 
_cell_length_c    15.9500 
_cell_angle_alpha  90.000 
_cell_angle_beta  100.430 
_cell_angle_gamma  90.000 
 
_shelx_F_squared_multiplier     1.000 
 
loop_ 
 _refln_index_h 
 _refln_index_k 
 _refln_index_l 
 _refln_F_squared_calc 
 _refln_F_squared_meas 
 _refln_F_squared_sigma 
 _refln_observed_status 
   1   0   0      129.50      134.67      3.70 o 
   3   0   0        4.21        6.92      0.98 o 
   4   0   0     3214.03     3000.20     39.60 o 
   5   0   0        0.47        3.71      1.56 o 
   6   0   0      686.60      807.07     28.09 o 
   7   0   0      366.58      380.32     16.57 o 
   8   0   0      849.10      946.53     72.65 o 
   9   0   0       82.37       94.89      9.46 o 
  10   0   0       50.04       41.25      6.63 o 
  11   0   0      338.26      412.90     16.48 o 
   1   1   0      215.75      208.40      3.31 o 
   2   1   0     4235.83     4053.02     36.95 o 
   3   1   0       40.23       42.23      1.46 o 
   4   1   0     1551.57     1688.55     19.31 o 
   5   1   0       96.15      102.98      2.92 o 
   6   1   0     2571.42     2552.28     56.56 o 
   7   1   0        0.00        4.10      2.15 o 
   8   1   0     1416.02     1529.30     78.61 o 
   9   1   0       84.99       84.06      9.17 o 
  10   1   0       28.07       37.35      4.29 o 
  11   1   0        2.27        1.85      4.39 o 
   2   2   0        0.07        0.29      0.49 o 
   3   2   0     1500.28     1531.25     17.45 o 
   4   2   0     1198.34     1239.48     14.05 o 
   5   2   0        4.62        6.73      0.98 o 
   6   2   0      357.30      347.36      9.56 o 
   7   2   0      126.63      137.01      4.97 o 
   8   2   0       74.80       64.36      4.88 o 
   9   2   0      145.07      150.67      7.99 o 
  10   2   0      145.56      171.84      9.37 o 
  11   2   0       57.97       63.39      5.85 o 
   1   3   0     1717.79     1678.22     16.48 o 
   2   3   0     1758.00     1636.09     16.09 o 
   3   3   0     1521.22     1411.70     16.38 o 
   4   3   0     1183.23     1087.54     12.19 o 
   5   3   0      347.31      291.29      5.56 o 
   6   3   0      443.53      445.95     11.32 o 
   7   3   0     6144.56     6368.44    133.31 o 
   8   3   0       18.76       19.02      3.80 o 
   9   3   0      127.90      130.77      7.80 o 
  10   3   0       33.96       35.20      4.58 o 
  11   3   0      137.29      166.28      8.78 o 
   1   4   0      748.96      647.82      8.67 o 
   2   4   0       67.43       60.36      1.76 o 
   3   4   0      946.03      870.56     11.51 o 
   4   4   0     4934.35     5535.52     48.27 o 
   5   4   0       44.44       37.35      1.66 o 
   6   4   0        0.01        1.95      1.37 o 
   7   4   0      530.70      516.07     14.43 o 
   8   4   0      101.73       96.35      5.46 o 
   9   4   0      486.59      510.42     23.51 o 
  10   4   0        8.99       10.43      3.51 o 
   1   5   0      645.95      707.32      9.65 o 
   2   5   0      133.54      172.12      3.90 o 
   3   5   0      964.15      855.34     11.01 o 
   4   5   0      730.27      748.95     10.24 o 
   5   5   0      209.57      208.59      4.77 o 
   6   5   0      497.29      459.71     12.58 o 
   7   5   0      695.01      726.32     20.97 o 
   8   5   0        1.40        0.88      2.44 o 
   9   5   0      118.86      111.27     10.82 o 
  10   5   0        0.04        0.68      3.02 o 
  11   5   0      167.17      191.92     11.32 o 
   0   6   0        0.38       -0.29      0.68 o 
   1   6   0     2745.24     2804.28     30.23 o 
   2   6   0       12.23       13.16      0.88 o 
   3   6   0      186.66      158.27      3.70 o 
   4   6   0       21.97       21.94      1.17 o 
   5   6   0      167.85      181.19      4.88 o 
   6   6   0      299.32      313.34     10.33 o 
   7   6   0      593.75      593.90     26.23 o 
   8   6   0       77.05       74.90      4.39 o 
   9   6   0        0.20       -1.27      2.44 o 
  10   6   0       21.59       23.02      3.22 o 
  11   6   0       39.58       45.35      8.00 o 
   1   7   0       28.09       31.01      1.37 o 
   2   7   0     5327.44     5239.74     37.65 o 
   3   7   0     1233.18     1352.01     15.89 o 
   4   7   0       89.91       91.47      2.54 o 
   5   7   0       17.48       18.82      1.37 o 
   6   7   0      300.36      291.49      8.67 o 
   7   7   0       48.25       49.15      6.53 o 
   8   7   0        0.87        4.39      3.12 o 
   9   7   0       77.34       74.99      5.36 o 
  10   7   0        2.12        6.05      5.85 o 
  11   7   0       26.02       32.38      8.00 o 
   0   8   0      323.99      344.53      8.10 o 
   1   8   0      191.74      200.99      4.00 o 
   2   8   0       15.55        9.85      0.78 o 
   3   8   0        8.28        9.85      1.07 o 
   4   8   0     4934.90     5409.72     52.56 o 
   5   8   0       15.02       18.24      1.56 o 
   6   8   0      689.84      652.31     18.14 o 
   7   8   0      458.66      439.91     19.60 o 
   8   8   0      136.76      116.15      7.80 o 
   9   8   0       34.77       25.45      4.39 o 
  10   8   0      174.64      202.64      9.46 o 
  11   8   0       35.15       34.72      7.02 o 
   1   9   0      279.79      273.74      5.27 o 
   2   9   0     2251.35     2256.71     25.55 o 
   3   9   0     1549.08     1654.32     18.34 o 
   4   9   0        0.80        1.56      0.88 o 
   5   9   0        2.41        1.95      1.27 o 
   6   9   0       52.13       43.30      3.32 o 
   7   9   0        3.70        5.95      2.34 o 
   8   9   0      108.15       88.65      7.41 o 
   9   9   0       27.88       33.25      4.19 o 
  10   9   0       10.72       15.80      5.85 o 
  11   9   0       43.52       52.37      5.56 o 
   0  10   0        9.31        7.22      1.27 o 
   1  10   0       16.75        9.46      1.07 o 
   2  10   0      221.52      257.26      5.27 o 
   3  10   0     2267.39     2309.27     25.06 o 
   4  10   0       28.08       23.40      1.76 o 
   5  10   0       17.60       20.97      2.15 o 
   6  10   0        0.08        3.41      3.71 o 
   7  10   0       33.54       25.06      2.54 o 
   8  10   0       42.74       42.03      4.10 o 
   9  10   0        4.73       10.82      4.10 o 
  10  10   0       23.76       29.16      7.61 o 
  11  10   0       45.56       52.56      5.95 o 
   1  11   0     1927.40     2009.29     19.90 o 
   2  11   0       12.61       13.65      1.07 o 
   3  11   0     3023.55     3207.72     78.02 o 
   4  11   0       57.67       48.76      2.73 o 
   5  11   0       17.53       12.48      2.05 o 
   6  11   0      249.57      218.73     10.64 o 
   7  11   0        1.98        3.51      4.10 o 
   8  11   0      265.33      266.71     10.73 o 
   9  11   0       95.31      109.81      8.09 o 
  10  11   0       15.61       20.97      4.97 o 
   0  12   0     1092.20      851.25     41.94 o 
   1  12   0      227.14      229.56      6.34 o 
   2  12   0      108.73       96.06      3.41 o 
   3  12   0      106.59      110.78      4.19 o 
   4  12   0        3.48        1.56      1.85 o 
   5  12   0       14.61        9.07      1.85 o 
   6  12   0       49.48       38.52      3.61 o 
   7  12   0      153.27      165.49      8.39 o 
   8  12   0       19.37       12.97      3.71 o 
   9  12   0        0.11        8.78      5.95 o 
  10  12   0       62.11       70.90      7.41 o 
   1  13   0        3.02        5.56      1.46 o 
   2  13   0       66.12       58.61      2.63 o 
   3  13   0        8.90        6.44      1.56 o 
   4  13   0       11.40       10.24      1.76 o 
   5  13   0      259.01      228.88     13.46 o 
   6  13   0      120.73      121.61      6.73 o 
   7  13   0        3.02        2.34      3.90 o 
   8  13   0       69.06       57.44      5.95 o 
   9  13   0       88.36       83.57      5.56 o 
  10  13   0      155.09      190.65      7.42 o 
   0  14   0     1171.18     1181.45     54.51 o 
   1  14   0      516.85      586.88     20.38 o 
   2  14   0      345.20      334.79     12.98 o 
   3  14   0        1.85        7.22      2.34 o 
   4  14   0      241.73      216.01     12.39 o 
   5  14   0       54.32       63.78      4.00 o 
   6  14   0      388.46      364.43     14.93 o 
   7  14   0        8.56       11.12      5.27 o 
   8  14   0       43.35       44.18      5.66 o 
   9  14   0        7.01        5.75      4.19 o 
   1  15   0       43.02       58.80      4.19 o 
   2  15   0     1492.25     1565.88     81.52 o 
   3  15   0       31.53       21.45      2.83 o 
   4  15   0      486.65      474.43     36.08 o 
   5  15   0        6.77        9.36      3.12 o 
   6  15   0       97.19       90.89      7.22 o 
   7  15   0       17.68       12.19      4.39 o 
   8  15   0      184.69      177.88      7.70 o 
   9  15   0       16.27       18.33      4.88 o 
   0  16   0      365.39      355.26     27.21 o 
   1  16   0      936.44      958.14     49.45 o 
   2  16   0       32.08       25.26      3.41 o 
   3  16   0       34.52       29.84      3.41 o 
   4  16   0       55.68       55.49      5.07 o 
   5  16   0       25.10       22.72      3.61 o 
   6  16   0       59.30       62.12      7.31 o 
   7  16   0       98.86       79.19      5.46 o 
   8  16   0       85.21       87.38      7.02 o 
   9  16   0        1.59       11.21      5.95 o 
   1  17   0      118.05      124.34      6.63 o 
   2  17   0     1236.23     1289.51     49.45 o 
   3  17   0        5.47        4.00      3.41 o 
   4  17   0      166.95      172.21      9.85 o 
   5  17   0      211.27      216.21     12.98 o 
   6  17   0      129.89      121.80      7.02 o 
   7  17   0      500.97      512.76     13.94 o 
   8  17   0       23.88       19.41      4.29 o 
   0  18   0      224.13      247.99     16.48 o 
   1  18   0      118.70      117.51      6.83 o 
   2  18   0       84.75       72.56      4.58 o 
   3  18   0       64.14       58.71      5.56 o 
   4  18   0        4.42        6.92      4.10 o 
   5  18   0      293.90      274.52     11.12 o 
   6  18   0      287.97      287.40      9.75 o 
   7  18   0       54.86       61.05      5.17 o 
   8  18   0        0.19       -0.98      5.66 o 
   1  19   0      146.20      135.06      6.63 o 
   2  19   0        8.23        9.46      4.10 o 
   3  19   0       89.33       95.67      6.92 o 
   4  19   0       45.19       39.69      4.39 o 
   5  19   0       79.90       75.77      5.36 o 
   6  19   0        3.21        3.32      4.49 o 
   7  19   0        5.22        5.66      7.22 o 
   0  20   0      757.03      774.41     38.72 o 
   1  20   0      218.10      236.39      9.85 o 
   2  20   0       50.59       53.15      5.36 o 
   3  20   0      254.35      246.05     10.24 o 
   4  20   0        0.79        1.85      3.61 o 
   5  20   0       23.99       16.77      4.97 o 
   6  20   0       39.61       47.69      4.68 o 
   1  21   0       29.17       23.50      3.80 o 
   2  21   0       60.19       58.90      6.63 o 
   3  21   0        0.08       -0.10      5.66 o 
   4  21   0       50.99       53.44      6.44 o 
   5  21   0      254.99      239.02     15.12 o 
   6  21   0        0.52       -4.88      6.63 o 
   0  22   0      309.01      333.91     17.75 o 
   1  22   0       39.39       39.40      5.27 o 
   2  22   0      306.76      293.24      9.46 o 
   3  22   0       77.29       67.68      7.51 o 
   4  22   0        9.58       14.43      6.73 o 
   5  22   0      388.63      333.32     10.64 o 
   1  23   0      105.20       98.89      6.63 o 
   2  23   0      164.31      154.28      8.39 o 
   3  23   0       88.83       67.78     10.43 o 
   0  24   0      194.67      178.27     11.01 o 
   1  24   0        0.95        2.54      5.66 o 
 -11   1   1      322.99      399.74     10.73 o 
 -10   1   1       42.49       48.27      4.49 o 
  -9   1   1      163.31      161.79     12.28 o 
  -8   1   1       62.67       60.95      4.88 o 
  -7   1   1      196.34      251.70      7.31 o 
  -6   1   1       91.63       98.11      3.12 o 
  -5   1   1      602.05      620.03      9.65 o 
  -4   1   1      145.90      175.73      4.09 o 
  -3   1   1      763.35      773.63     10.82 o 
  -2   1   1       72.30       80.65      2.34 o 
   0   1   1       11.22       17.07      0.58 o 
   2   1   1        0.11        2.24      0.49 o 
   3   1   1     4913.53     4889.84     36.38 o 
   4   1   1      329.59      314.89      6.04 o 
   5   1   1      560.61      594.39     10.05 o 
   6   1   1      300.00      297.05      7.99 o 
   7   1   1     9137.28     9401.21    223.81 o 
   8   1   1      592.82      587.36     32.09 o 
   9   1   1       84.63       82.11      5.46 o 
  10   1   1        4.41        6.63      4.49 o 
  11   1   1       33.49       48.86      5.56 o 
 -11   2   1       16.48       24.77      5.36 o 
 -10   2   1      116.63      121.31      6.63 o 
  -9   2   1      148.25      164.51      9.46 o 
  -8   2   1       81.08       81.72      6.05 o 
  -7   2   1     2203.74     2121.83     48.07 o 
  -6   2   1       19.98       21.55      1.76 o 
  -5   2   1      521.42      562.98      8.39 o 
  -4   2   1      174.95      134.87      3.22 o 
  -3   2   1       89.68       90.01      2.24 o 
  -2   2   1      104.04      117.80      2.83 o 
  -1   2   1      492.39      485.84      7.02 o 
   2   2   1       94.87       92.25      2.15 o 
   3   2   1     2060.71     1969.12     18.63 o 
   4   2   1      482.31      507.59      9.56 o 
   5   2   1      777.88      918.45     13.75 o 
   6   2   1       68.75       71.29      3.12 o 
   7   2   1     3408.94     3458.06     73.53 o 
   8   2   1      462.02      438.55     20.58 o 
   9   2   1      171.17      172.02      9.85 o 
  10   2   1        0.49       -0.10      4.39 o 
  11   2   1        1.94       -0.78      4.97 o 
 -11   3   1       14.02       14.73      6.83 o 
 -10   3   1       12.33       13.95      3.71 o 
  -9   3   1       31.99       32.38      3.90 o 
  -8   3   1      336.13      351.47     20.49 o 
  -7   3   1      593.86      554.50     16.38 o 
  -6   3   1      988.97     1019.87     27.69 o 
  -5   3   1      358.79      381.00      6.72 o 
  -4   3   1     1010.06     1182.23     13.26 o 
  -3   3   1      203.41      183.24      3.81 o 
  -2   3   1      580.41      550.98      8.29 o 
  -1   3   1     2277.82     2199.27     23.89 o 
   0   3   1     1705.47     1536.72     18.92 o 
   1   3   1     3665.21     3607.46     46.80 o 
   2   3   1      566.38      559.08      7.99 o 
   3   3   1      364.19      410.46      7.02 o 
   4   3   1      896.79      925.17     11.12 o 
   5   3   1       10.14       11.51      1.27 o 
   6   3   1      358.52      364.23     10.05 o 
   7   3   1     1831.17     1888.28     43.30 o 
   8   3   1       33.90       34.72      3.41 o 
   9   3   1       19.04       19.02      3.51 o 
  10   3   1        1.61        9.07      4.58 o 
  11   3   1       57.43       61.93      5.17 o 
 -12   4   1       16.01       28.57     10.05 o 
 -10   4   1        8.21        9.65      3.41 o 
  -9   4   1       19.84       12.48      4.00 o 
  -8   4   1     2716.27     2815.60    143.36 o 
  -7   4   1      181.50      157.59      5.95 o 
  -6   4   1      387.21      389.59     10.82 o 
  -5   4   1       33.57       31.99      1.66 o 
  -4   4   1    11279.14    11626.52     79.77 o 
  -3   4   1      331.82      334.20      5.56 o 
  -2   4   1      230.19      200.50      3.70 o 
  -1   4   1        0.05        0.98      0.59 o 
   1   4   1        5.27        6.53      0.59 o 
   2   4   1     1879.25     1849.36     19.22 o 
   3   4   1      878.32      793.61      9.56 o 
   4   4   1       40.34       48.27      1.56 o 
   5   4   1      120.03      103.76      2.92 o 
   6   4   1        9.69        7.70      1.66 o 
   7   4   1     1325.15     1341.48     35.50 o 
   8   4   1       80.02       75.87      4.58 o 
   9   4   1        9.39       10.43      5.17 o 
  10   4   1       15.51       14.43      3.22 o 
 -11   5   1       71.40       89.04      8.00 o 
 -10   5   1      214.95      242.72      7.99 o 
  -9   5   1       22.34       20.48      3.61 o 
  -8   5   1       22.05       21.26      4.97 o 
  -7   5   1      182.12      174.95      5.85 o 
  -6   5   1     2222.32     2281.58     50.42 o 
  -5   5   1      718.04      801.62     12.00 o 
  -4   5   1        4.13        6.14      0.88 o 
  -3   5   1      243.43      282.61      4.97 o 
  -2   5   1     1708.27     1743.85     19.50 o 
  -1   5   1      198.93      172.61      3.90 o 
   0   5   1       81.35       74.41      2.05 o 
   1   5   1       18.68       30.82      1.46 o 
   2   5   1      177.66      166.96      3.41 o 
   3   5   1     2625.22     2852.85     28.48 o 
   4   5   1      197.90      264.08      4.77 o 
   5   5   1      291.63      272.27      5.27 o 
   6   5   1       44.81       34.42      2.05 o 
   7   5   1      346.97      329.52     17.95 o 
   8   5   1       42.36       47.98      4.97 o 
   9   5   1       11.41       13.75      6.14 o 
  10   5   1       11.54       11.99      3.80 o 
  11   5   1      120.62      137.21      9.56 o 
 -11   6   1       82.79       95.96      8.58 o 
 -10   6   1       18.68       20.97      4.00 o 
  -9   6   1       64.06       72.65      5.36 o 
  -8   6   1        1.66        2.73      2.73 o 
  -7   6   1      127.11      129.90      6.92 o 
  -6   6   1       92.73       90.60      4.10 o 
  -5   6   1      314.90      327.37      6.63 o 
  -4   6   1       75.82       67.68      1.95 o 
  -3   6   1      239.58      298.02      5.08 o 
  -2   6   1       25.93       27.21      1.17 o 
  -1   6   1     3347.40     3149.31     30.14 o 
   0   6   1      207.43      247.99      4.68 o 
   1   6   1     4690.83     4915.58     45.35 o 
   2   6   1        4.48        3.90      0.59 o 
   3   6   1     4579.78     4926.90     41.25 o 
   4   6   1      320.89      336.74      6.15 o 
   5   6   1      942.73     1006.41     23.51 o 
   6   6   1      490.78      472.19     12.68 o 
   7   6   1       44.82       46.62      3.32 o 
   8   6   1        0.06       -1.46      2.24 o 
   9   6   1        9.01        5.95      3.61 o 
  10   6   1      248.72      310.12     10.73 o 
  11   6   1      222.41      258.52     15.21 o 
 -11   7   1       26.63       17.65      5.07 o 
 -10   7   1       36.76       27.70      5.27 o 
  -9   7   1        0.24        4.10      2.93 o 
  -8   7   1      302.31      266.52     14.23 o 
  -7   7   1     1028.49      998.99     42.81 o 
  -6   7   1       43.40       38.81      2.44 o 
  -5   7   1      663.39      698.63     18.04 o 
  -4   7   1      314.75      326.78      6.34 o 
  -3   7   1      674.56      815.26     12.39 o 
  -2   7   1      137.78      150.28      3.22 o 
  -1   7   1      869.83      878.94     11.71 o 
   0   7   1       58.94       54.12      1.76 o 
   1   7   1      294.97      260.96      4.58 o 
   2   7   1      925.43      890.94     12.68 o 
   3   7   1     2039.43     2363.89     23.89 o 
   4   7   1      129.92      123.17      3.12 o 
   5   7   1       47.59       45.93      2.15 o 
   6   7   1       39.54       27.40      2.34 o 
   7   7   1        0.44        2.83      1.76 o 
   8   7   1       26.66       22.14      2.54 o 
   9   7   1        7.80       10.34      3.41 o 
  10   7   1        0.09        0.98      5.66 o 
  11   7   1      105.10      106.00      6.83 o 
 -11   8   1       23.77       15.99      5.07 o 
 -10   8   1       21.48       12.87      4.78 o 
  -9   8   1       20.41       23.21      4.39 o 
  -8   8   1      236.86      223.52     10.64 o 
  -7   8   1       96.01       91.08      5.27 o 
  -6   8   1       18.25       17.55      1.95 o 
  -5   8   1      477.82      421.96     13.16 o 
  -4   8   1      511.13      457.37      8.19 o 
  -3   8   1       30.07       27.70      1.27 o 
  -2   8   1      209.16      206.45      4.38 o 
  -1   8   1      181.76      195.92      4.09 o 
   0   8   1      541.85      467.03      7.42 o 
   1   8   1      116.30      110.49      2.54 o 
   2   8   1       90.59       93.03      2.24 o 
   3   8   1      841.12      888.22     12.19 o 
   4   8   1      918.29      965.54     15.21 o 
   5   8   1      409.99      409.88     11.71 o 
   6   8   1        0.11        0.00      1.56 o 
   7   8   1       84.38       75.87      4.58 o 
   8   8   1       35.15       29.74      3.41 o 
   9   8   1       70.15       72.85      4.49 o 
  10   8   1        3.39        5.07      4.39 o 
  11   8   1        0.72        3.71      5.17 o 
 -11   9   1       28.22       20.19      5.66 o 
 -10   9   1        6.12       11.21      4.68 o 
  -9   9   1       44.12       38.03      4.78 o 
  -8   9   1        3.84        4.29      2.73 o 
  -7   9   1       36.40       31.79      3.12 o 
  -6   9   1       57.06       42.03      2.73 o 
  -5   9   1        1.09        2.15      1.37 o 
  -4   9   1      303.49      299.59      7.80 o 
  -3   9   1      332.58      297.93      5.76 o 
  -2   9   1     3345.88     3504.47     35.31 o 
  -1   9   1     1552.90     1647.21     21.74 o 
   0   9   1      252.62      263.60      5.17 o 
   1   9   1      527.81      571.18      7.60 o 
   2   9   1        0.03        1.07      0.78 o 
   3   9   1     3442.38     3683.53     34.23 o 
   4   9   1        2.72        1.56      1.37 o 
   5   9   1       71.84       80.06      4.19 o 
   6   9   1       13.00       13.46      2.24 o 
   7   9   1        0.04       -3.32      3.32 o 
   8   9   1       43.46       30.62      3.71 o 
   9   9   1       15.32       13.16      4.10 o 
  10   9   1      210.71      231.90      8.29 o 
  11   9   1       42.63       45.74      4.68 o 
 -11  10   1        7.34        8.19      6.14 o 
 -10  10   1       24.49       22.43      5.17 o 
  -9  10   1       22.38       11.51      5.75 o 
  -8  10   1       82.92       74.21      6.53 o 
  -7  10   1       48.31       48.96      4.49 o 
  -6  10   1       72.63       59.19      3.80 o 
  -5  10   1        9.93        4.97      2.05 o 
  -4  10   1        1.13        0.10      1.46 o 
  -3  10   1        1.61        3.61      1.07 o 
  -2  10   1      714.11      728.67     10.64 o 
  -1  10   1      167.47      231.51      4.58 o 
   0  10   1      381.65      375.94      6.53 o 
   1  10   1      145.97      165.98      3.70 o 
   2  10   1        0.09        1.95      0.88 o 
   3  10   1      780.92      899.62     10.82 o 
   4  10   1      222.58      191.04      6.83 o 
   5  10   1      105.60      106.88      4.19 o 
   6  10   1       77.77       69.04      4.10 o 
   7  10   1      128.49      119.95      5.17 o 
   8  10   1        8.79        9.07      3.51 o 
   9  10   1      129.13      138.09      8.19 o 
  10  10   1      162.35      171.34      9.37 o 
 -10  11   1       11.05        7.41      4.00 o 
  -9  11   1        0.33       -4.88      5.75 o 
  -8  11   1      105.81       89.62      5.95 o 
  -7  11   1       21.89       28.09      3.80 o 
  -6  11   1      128.21      107.86      7.61 o 
  -5  11   1       18.65       17.46      1.85 o 
  -4  11   1       10.37       11.51      1.37 o 
  -3  11   1      466.94      487.89     12.39 o 
  -2  11   1       48.70       32.28      1.56 o 
  -1  11   1      268.72      304.17      5.27 o 
   0  11   1        3.73        5.07      0.88 o 
   1  11   1       31.74       49.83      2.05 o 
   2  11   1      721.62      695.13     17.07 o 
   3  11   1       14.07       29.94      2.15 o 
   4  11   1       65.25       46.22      2.54 o 
   5  11   1       20.03       10.43      2.05 o 
   6  11   1       38.96       40.76      3.12 o 
   7  11   1        8.67       10.53      2.93 o 
   8  11   1      231.42      231.42      9.65 o 
   9  11   1        1.13       -0.29      4.19 o 
  10  11   1       49.41       47.49      6.24 o 
 -10  12   1       34.79       37.94      5.66 o 
  -9  12   1       11.91       14.63      6.34 o 
  -8  12   1      126.61       94.89      7.41 o 
  -7  12   1        7.61        4.49      3.41 o 
  -6  12   1       48.62       50.71      4.78 o 
  -5  12   1        0.32        2.24      1.95 o 
  -4  12   1        6.13       18.04      1.95 o 
  -3  12   1       43.85       45.25      2.44 o 
  -2  12   1       80.51       78.80      3.51 o 
  -1  12   1      623.76      605.88     17.75 o 
   0  12   1      663.88      682.83     16.77 o 
   1  12   1       37.98       38.33      1.76 o 
   2  12   1      206.93      189.68      6.34 o 
   3  12   1        3.51        8.19      1.37 o 
   4  12   1      452.24      423.62     12.28 o 
   5  12   1       77.43       78.02      4.19 o 
   6  12   1        6.52        2.83      2.63 o 
   7  12   1        3.56        7.51      3.61 o 
   8  12   1      414.41      432.89     18.63 o 
   9  12   1       26.36       22.72      7.02 o 
  10  12   1       42.50       57.05      6.44 o 
 -10  13   1       36.68       37.45      7.12 o 
  -9  13   1      164.70      152.62      9.56 o 
  -8  13   1       15.58       14.73      6.24 o 
  -7  13   1      708.88      707.89     24.87 o 
  -6  13   1        2.13       -3.12      3.12 o 
  -5  13   1      194.99      188.02     11.21 o 
  -4  13   1       78.14       70.60      4.97 o 
  -3  13   1       25.33       18.43      1.95 o 
  -2  13   1       16.69        9.07      1.85 o 
  -1  13   1      319.26      354.78      9.17 o 
   0  13   1      256.76      266.14      7.60 o 
   1  13   1      574.03      539.29     15.31 o 
   2  13   1        2.17        3.90      1.46 o 
   3  13   1      163.74      180.61      7.31 o 
   4  13   1       65.69       67.97      4.10 o 
   5  13   1      294.14      243.51     11.80 o 
   6  13   1      227.72      224.49      8.49 o 
   7  13   1      474.30      479.22     18.14 o 
   8  13   1       60.16       67.78      6.34 o 
   9  13   1       14.63       13.16      4.88 o 
  10  13   1      151.41      166.47      7.12 o 
  -9  14   1       55.13       45.74      4.97 o 
  -8  14   1       18.34       12.78      4.68 o 
  -7  14   1       19.43       10.34      5.95 o 
  -6  14   1        0.01       -0.20      2.54 o 
  -5  14   1      739.28      781.13     45.44 o 
  -4  14   1       61.53       55.68      4.78 o 
  -3  14   1      331.88      350.39     19.50 o 
  -2  14   1      306.36      317.82     13.07 o 
  -1  14   1      220.18      222.93      9.37 o 
   0  14   1        1.84        2.63      1.76 o 
   1  14   1       16.65       14.43      1.95 o 
   2  14   1      370.22      355.65     10.24 o 
   3  14   1       38.75       41.93      2.92 o 
   4  14   1        0.01        0.59      2.05 o 
   5  14   1      208.68      204.11      9.07 o 
   6  14   1       36.66       27.40      3.61 o 
   7  14   1      188.80      168.91     10.53 o 
   8  14   1       97.05       82.40      9.46 o 
   9  14   1      130.84      140.62      7.90 o 
  -9  15   1       23.91       20.28      4.78 o 
  -8  15   1      113.40      108.34      6.73 o 
  -7  15   1       68.11       56.27      6.14 o 
  -6  15   1       24.27       23.70      4.68 o 
  -5  15   1        1.08       -0.29      3.32 o 
  -4  15   1       41.56       33.45      4.10 o 
  -3  15   1      161.36      171.93     10.44 o 
  -2  15   1      127.42      125.70      8.09 o 
  -1  15   1      232.57      250.04     14.23 o 
   0  15   1      458.77      490.04     25.94 o 
   1  15   1        0.26        6.24      3.02 o 
   2  15   1        0.00        0.49      2.44 o 
   3  15   1        9.68       10.63      2.44 o 
   4  15   1      133.04      124.34      7.90 o 
   5  15   1        3.64        7.22      2.93 o 
   6  15   1      412.07      409.59     18.04 o 
   7  15   1       93.19       98.01      6.83 o 
   8  15   1      119.94      106.30      6.05 o 
   9  15   1       75.37       80.16      5.75 o 
  -9  16   1       35.21       30.91      6.05 o 
  -8  16   1      145.00      123.66      7.31 o 
  -7  16   1       67.08       64.66      7.02 o 
  -6  16   1        0.27       -1.46      5.36 o 
  -5  16   1       20.85       16.68      2.92 o 
  -4  16   1       63.67       59.10      4.29 o 
  -3  16   1      679.31      637.49     25.55 o 
  -2  16   1       88.61       92.16      6.24 o 
  -1  16   1      183.31      189.97     11.32 o 
   0  16   1      594.05      591.56     30.82 o 
   1  16   1      636.83      638.08     34.23 o 
   2  16   1        4.47        1.66      3.12 o 
   3  16   1      267.61      262.82     11.80 o 
   4  16   1        3.22        3.90      3.80 o 
   5  16   1       28.89       32.86      3.90 o 
   6  16   1       46.01       40.37      6.14 o 
   7  16   1       63.24       69.04      5.85 o 
   8  16   1       52.90       46.62      5.85 o 
  -8  17   1        6.98        5.27      4.19 o 
  -7  17   1        1.78       -2.34      4.39 o 
  -6  17   1      138.39      144.04      9.26 o 
  -5  17   1      442.12      475.50     24.38 o 
  -4  17   1       52.83       47.00      4.88 o 
  -3  17   1       56.94       63.09      4.97 o 
  -2  17   1        0.12        0.88      2.54 o 
  -1  17   1      168.57      166.76      8.29 o 
   0  17   1      189.38      181.19      8.39 o 
   1  17   1      314.26      330.98     13.85 o 
   2  17   1      292.92      317.33     14.73 o 
   3  17   1      134.84      126.48      6.34 o 
   4  17   1        0.06       -1.56      2.24 o 
   5  17   1       30.41       24.97      4.29 o 
   6  17   1       38.40       30.52      4.29 o 
   7  17   1       12.94        8.39      5.46 o 
   8  17   1       36.59       28.87      6.24 o 
  -8  18   1        6.88        5.95      6.63 o 
  -7  18   1       97.57       85.23      7.12 o 
  -6  18   1      138.14      137.31      7.02 o 
  -5  18   1      100.25       93.23      6.14 o 
  -4  18   1      141.94      134.58      7.51 o 
  -3  18   1       50.69       38.13      4.78 o 
  -2  18   1      361.39      370.78     16.19 o 
  -1  18   1      120.72      114.49      6.05 o 
   0  18   1      119.52      121.61      6.73 o 
   1  18   1      387.52      411.05     18.34 o 
   2  18   1        7.85        6.14      4.10 o 
   3  18   1       96.07       92.55      5.56 o 
   4  18   1       73.82       70.60      5.75 o 
   5  18   1       73.03       70.12      6.14 o 
   6  18   1      126.71      135.85      6.34 o 
   7  18   1       93.91       79.19      5.66 o 
  -7  19   1        0.61       -3.90      3.90 o 
  -6  19   1      304.69      288.47     11.01 o 
  -5  19   1        3.28        3.90      4.10 o 
  -4  19   1        2.44        2.15      4.29 o 
  -3  19   1       37.09       37.15      4.88 o 
  -2  19   1      131.15      144.52      7.70 o 
  -1  19   1       33.10       30.72      4.68 o 
   0  19   1        0.79       -2.24      3.12 o 
   1  19   1       37.93       36.86      3.41 o 
   2  19   1      174.27      169.98      7.99 o 
   3  19   1       20.64       21.55      3.80 o 
   4  19   1      138.34      147.65      6.44 o 
   5  19   1        2.84        4.00      3.90 o 
   6  19   1       68.10       74.80      5.66 o 
   7  19   1       15.65        8.87      7.70 o 
  -6  20   1       86.02      101.91     12.29 o 
  -5  20   1       55.94       51.00      5.17 o 
  -4  20   1      209.31      200.99      8.87 o 
  -3  20   1        0.01       -4.68      4.68 o 
  -2  20   1       27.52       23.60      4.88 o 
  -1  20   1      166.89      161.20     10.24 o 
   0  20   1       24.98       25.16      4.78 o 
   1  20   1       40.20       48.27      6.63 o 
   2  20   1       52.14       49.15      5.27 o 
   3  20   1      131.30      140.14      7.42 o 
   4  20   1      105.27      111.17      5.56 o 
   5  20   1        9.35       10.82      4.97 o 
   6  20   1        0.87        1.17      3.61 o 
  -6  21   1      381.66      318.50     14.43 o 
  -5  21   1      104.33       71.58      9.85 o 
  -4  21   1       31.97       35.50      5.27 o 
  -3  21   1        2.25        2.34      4.19 o 
  -2  21   1       24.51       27.11      5.27 o 
  -1  21   1       74.40       76.55      5.07 o 
   0  21   1        0.54        3.71      4.10 o 
   1  21   1       11.05        9.65      4.19 o 
   2  21   1      633.54      630.66     17.27 o 
   3  21   1        9.38        8.09      4.19 o 
   4  21   1      169.89      157.39      6.83 o 
   5  21   1      335.35      369.11     12.87 o 
  -5  22   1        1.55        2.73      6.24 o 
  -4  22   1        6.93        9.07      6.34 o 
  -3  22   1      153.60      139.35      9.07 o 
  -2  22   1        4.31        1.76      8.58 o 
  -1  22   1        6.01        2.63      4.68 o 
   0  22   1      104.89      103.08      6.24 o 
   1  22   1      112.45      125.31      7.70 o 
   2  22   1       12.42        4.88      5.56 o 
   3  22   1        1.87       -1.95      4.29 o 
   4  22   1        2.48       -8.19      8.19 o 
  -3  23   1       54.04       51.69      5.07 o 
  -2  23   1       45.12       47.30      6.14 o 
  -1  23   1       31.96       27.60      5.27 o 
   0  23   1        4.90        7.70      5.75 o 
   1  23   1      146.05      133.51      7.99 o 
   2  23   1      158.30      142.48      6.92 o 
   3  23   1      100.45      104.25      7.31 o 
  -1  24   1       69.71       59.88      6.44 o 
   0  24   1       32.13       33.84      4.88 o 
   1  24   1      121.74      102.88      8.09 o 
 -11   0   2      343.42      439.91     15.89 o 
 -10   0   2      118.65      118.88      9.75 o 
  -9   0   2      129.14      123.85     10.53 o 
  -8   0   2       37.97       48.47      7.31 o 
  -7   0   2      352.31      352.34     12.48 o 
  -6   0   2     1269.03     1331.83     23.51 o 
  -5   0   2       83.55       87.28      4.19 o 
  -4   0   2     8170.91     9067.20     87.08 o 
  -3   0   2      894.85      894.65     19.79 o 
  -1   0   2       42.39       37.45      1.76 o 
   1   0   2       21.10       12.19      0.68 o 
   2   0   2     2847.76     2801.55     30.91 o 
   3   0   2     1309.07     1395.80     24.38 o 
   4   0   2      130.71       73.53      3.02 o 
   5   0   2       23.06       24.38      1.85 o 
   6   0   2      741.69      786.89     27.69 o 
   7   0   2     1413.37     1382.05     43.89 o 
   8   0   2     4171.20     4051.57    210.06 o 
   9   0   2        0.47        1.27      5.17 o 
  10   0   2       48.65       53.25      8.19 o 
  11   0   2       56.80       64.36      7.12 o 
 -11   1   2       31.24       31.11      8.09 o 
 -10   1   2        3.83        5.17      6.63 o 
  -9   1   2      132.84      145.79      8.39 o 
  -8   1   2      812.10      840.63     43.78 o 
  -7   1   2      188.57      166.17      5.65 o 
  -6   1   2       76.76       77.72      2.44 o 
  -5   1   2      508.04      550.98      8.67 o 
  -4   1   2     1622.71     1719.47     20.97 o 
  -3   1   2      766.10      774.50     11.71 o 
  -2   1   2      785.57      643.64      9.65 o 
  -1   1   2     1219.37     1122.45     12.48 o 
   0   1   2     1727.21     1491.08     14.14 o 
   1   1   2     1800.13     1730.10     34.43 o 
   2   1   2      261.15      188.30      3.51 o 
   3   1   2      118.67      157.69      3.70 o 
   4   1   2       24.99       18.63      1.07 o 
   5   1   2       54.29       64.07      2.05 o 
   6   1   2     1056.41     1100.23     26.23 o 
   7   1   2      868.42      859.74     21.45 o 
   8   1   2      808.48      840.52     37.84 o 
   9   1   2       68.55       78.02      5.85 o 
  10   1   2      290.46      360.62     12.58 o 
  11   1   2       15.96       18.82      4.68 o 
 -11   2   2      206.94      254.63     12.58 o 
 -10   2   2        0.41        4.58      4.58 o 
  -9   2   2        0.30        4.49      3.41 o 
  -8   2   2     1011.27     1018.79     54.71 o 
  -7   2   2     2589.76     2619.00     66.81 o 
  -6   2   2      488.83      487.50     12.58 o 
  -5   2   2      548.76      622.08      9.17 o 
  -4   2   2        7.03       11.51      0.98 o 
  -3   2   2     1099.62     1166.93     14.82 o 
  -2   2   2        9.44       19.41      0.97 o 
  -1   2   2     1006.87      905.67     10.14 o 
   0   2   2     1352.18     1175.90     12.09 o 
   2   2   2        1.49        3.71      0.39 o 
   3   2   2     3743.84     4111.73     29.94 o 
   4   2   2     1686.68     1727.76     18.72 o 
   5   2   2       19.66       16.38      1.27 o 
   6   2   2       59.61       51.88      2.54 o 
   7   2   2      466.18      471.51     13.55 o 
   8   2   2       57.21       56.37      4.97 o 
   9   2   2       10.58       12.97      4.10 o 
  10   2   2      349.23      404.42     13.85 o 
  11   2   2       25.53       31.69      4.88 o 
 -12   3   2       26.65       29.55      7.41 o 
 -11   3   2      133.22      135.35      7.42 o 
 -10   3   2       20.24       12.97      3.71 o 
  -9   3   2       73.30       65.83      5.46 o 
  -8   3   2      265.53      258.92     14.62 o 
  -7   3   2      117.04       93.91      4.39 o 
  -6   3   2       58.03       56.95      2.63 o 
  -5   3   2      119.48       90.79      2.54 o 
  -4   3   2      628.51      604.13      9.46 o 
  -3   3   2     1357.99     1435.30     16.57 o 
  -2   3   2      365.31      328.84      6.04 o 
  -1   3   2     3458.46     3336.94     37.35 o 
   0   3   2     2304.02     2108.58     19.11 o 
   2   3   2      165.70      193.38      3.22 o 
   3   3   2     3814.99     4224.85     34.04 o 
   4   3   2       17.49       18.82      1.07 o 
   5   3   2      117.56       88.45      2.63 o 
   6   3   2      160.04      157.30      5.17 o 
   7   3   2      102.88      123.36      5.07 o 
   8   3   2      326.82      326.60     15.21 o 
   9   3   2      116.95      116.24      6.63 o 
  10   3   2       35.49       37.64      4.58 o 
  11   3   2        0.44        2.83      4.68 o 
 -11   4   2       47.24       59.49      8.39 o 
 -10   4   2        8.42       10.53      3.61 o 
  -9   4   2     1070.12     1133.77     45.93 o 
  -8   4   2      345.26      391.93     22.63 o 
  -7   4   2       68.44       60.46      3.41 o 
  -6   4   2        0.81        1.46      1.17 o 
  -5   4   2        9.42        4.97      1.17 o 
  -4   4   2     1061.44     1385.37     16.68 o 
  -3   4   2     3785.46     3798.41     31.30 o 
  -2   4   2      560.97      609.89      8.49 o 
  -1   4   2       12.42       24.87      0.88 o 
   1   4   2     3527.40     3342.39     42.81 o 
   2   4   2        0.07        0.88      0.39 o 
   3   4   2      977.74      986.22     11.12 o 
   4   4   2     1587.99     1896.86     21.36 o 
   5   4   2      407.28      424.41      7.70 o 
   6   4   2       89.30       91.08      3.12 o 
   7   4   2       65.38       63.97      3.90 o 
   8   4   2      424.78      445.67     25.94 o 
   9   4   2       85.66       92.84      6.34 o 
  10   4   2        8.60        8.58      3.12 o 
 -11   5   2       13.68       17.75      7.31 o 
 -10   5   2       23.38       15.80      3.90 o 
  -9   5   2        0.10        4.78      4.00 o 
  -8   5   2       11.92       13.16      3.32 o 
  -7   5   2     1044.43      963.79     26.53 o 
  -6   5   2     1629.18     1570.26     36.47 o 
  -5   5   2      526.47      645.09      9.75 o 
  -4   5   2      670.89      775.29     11.01 o 
  -3   5   2     2212.69     2269.39     24.28 o 
  -2   5   2        2.95       11.60      0.78 o 
   0   5   2        6.98       19.41      0.97 o 
   1   5   2     2334.20     2380.27     24.19 o 
   2   5   2     3636.44     3754.03     34.33 o 
   3   5   2     2735.38     2890.00     25.65 o 
   4   5   2       29.05       32.67      1.27 o 
   5   5   2     1237.94     1327.05     17.45 o 
   6   5   2      252.86      230.15      6.83 o 
   7   5   2      142.33      142.18      7.12 o 
   8   5   2      104.36      110.78      6.34 o 
   9   5   2       51.95       47.59      4.29 o 
  10   5   2       10.53       14.34      4.10 o 
  11   5   2      123.14      157.11      9.46 o 
 -11   6   2       91.93      110.59      7.51 o 
 -10   6   2       48.95       53.54      6.44 o 
  -9   6   2       22.59       19.41      3.41 o 
  -8   6   2      112.33      103.66      6.83 o 
  -7   6   2     2239.21     2118.72     88.06 o 
  -6   6   2       75.36       59.39      3.02 o 
  -5   6   2        1.65        1.27      1.27 o 
  -4   6   2      122.01      118.49      2.73 o 
  -3   6   2       51.86       30.62      1.27 o 
  -2   6   2      280.16      263.50      5.27 o 
  -1   6   2     9162.10     8787.13     93.43 o 
   0   6   2      230.77      224.88      4.09 o 
   1   6   2      329.26      324.55      5.45 o 
   2   6   2       22.03       33.55      1.27 o 
   3   6   2      421.52      490.82      6.72 o 
   4   6   2       26.84       28.48      1.37 o 
   5   6   2      247.81      263.21      7.12 o 
   6   6   2        0.62        1.37      1.27 o 
   7   6   2      271.60      284.56     13.07 o 
   8   6   2       42.81       45.35      4.10 o 
   9   6   2       92.71       90.40      6.24 o 
  10   6   2        0.07       -3.32      3.41 o 
  11   6   2        0.29        0.68      6.34 o 
 -11   7   2        8.74        1.85      4.10 o 
 -10   7   2       33.67       42.03      5.46 o 
  -9   7   2        8.36        8.97      2.83 o 
  -8   7   2      176.18      185.48     13.16 o 
  -7   7   2     1096.87     1109.88     57.92 o 
  -6   7   2      123.27      114.68      5.95 o 
  -5   7   2        0.36        0.29      0.98 o 
  -4   7   2       22.89       27.89      1.66 o 
  -3   7   2      143.11      148.92      3.41 o 
  -2   7   2     4012.76     4034.10     39.79 o 
  -1   7   2      827.38      931.50     14.62 o 
   0   7   2     1233.15     1426.92     18.72 o 
   1   7   2       25.91       18.33      0.97 o 
   2   7   2      877.50      781.23     11.01 o 
   3   7   2      356.30      414.56      6.53 o 
   4   7   2      466.47      483.21      8.67 o 
   5   7   2        0.95        1.17      0.98 o 
   6   7   2        2.38        2.73      1.56 o 
   7   7   2       43.40       43.01      3.32 o 
   8   7   2       27.84       23.40      3.22 o 
   9   7   2       14.05       14.92      4.58 o 
  10   7   2       78.35      109.61      5.66 o 
  11   7   2       33.83       38.52      7.80 o 
 -11   8   2        2.52        2.54      5.56 o 
 -10   8   2       39.48       27.70      6.34 o 
  -9   8   2       13.14       13.55      3.22 o 
  -8   8   2      219.42      243.31     12.00 o 
  -7   8   2      688.79      652.99     34.13 o 
  -6   8   2       94.09      104.05      4.19 o 
  -5   8   2       44.83       47.39      2.54 o 
  -4   8   2      286.56      261.35      5.27 o 
  -3   8   2      392.77      375.84      6.92 o 
  -2   8   2      749.11      714.63     10.44 o 
  -1   8   2      480.11      464.58      7.90 o 
   0   8   2        4.95       13.75      0.78 o 
   1   8   2      215.51      228.29      4.58 o 
   2   8   2       15.85       20.77      1.17 o 
   3   8   2        0.46        0.29      0.78 o 
   4   8   2     2230.35     2380.16     20.97 o 
   5   8   2       23.93       21.65      1.66 o 
   6   8   2      649.48      706.92     18.72 o 
   7   8   2      114.72      118.88      6.53 o 
   8   8   2       39.77       35.20      3.32 o 
   9   8   2        9.11        8.68      4.29 o 
  10   8   2      112.76      123.07      8.58 o 
  11   8   2       66.52       55.88      7.90 o 
 -11   9   2        0.15       -3.90      4.29 o 
 -10   9   2        3.86        6.24      6.44 o 
  -9   9   2      190.18      168.22      9.75 o 
  -8   9   2        1.99        2.54      3.71 o 
  -7   9   2      428.62      394.66     21.17 o 
  -6   9   2      311.06      286.70      8.67 o 
  -5   9   2       41.32       46.22      2.63 o 
  -4   9   2       48.18       31.50      1.76 o 
  -3   9   2       14.10       10.92      1.07 o 
  -2   9   2       37.34       22.82      1.27 o 
  -1   9   2      314.90      324.06      5.65 o 
   0   9   2       61.26       82.99      2.34 o 
   1   9   2      874.06      870.95     11.21 o 
   2   9   2      247.79      209.18      4.77 o 
   3   9   2     1054.51     1059.95     15.21 o 
   4   9   2        7.01        5.36      1.07 o 
   5   9   2      218.88      239.02     10.92 o 
   6   9   2       58.36       52.17      3.71 o 
   7   9   2      180.24      189.68      7.80 o 
   8   9   2      175.11      186.36      6.63 o 
   9   9   2        3.95       -3.32      3.51 o 
  10   9   2      284.12      364.63     11.51 o 
 -10  10   2      187.22      192.99      6.72 o 
  -9  10   2      161.42      150.96      8.58 o 
  -8  10   2      243.48      213.56     11.80 o 
  -7  10   2      110.17      106.88     11.12 o 
  -6  10   2      630.73      594.97     31.79 o 
  -5  10   2       20.44       11.31      1.66 o 
  -4  10   2      122.03      108.83      4.58 o 
  -3  10   2      211.98      257.16      5.08 o 
  -2  10   2      990.29      882.36     11.71 o 
  -1  10   2     1146.86     1232.95     13.66 o 
   0  10   2       48.17       37.35      1.46 o 
   1  10   2     1631.49     1581.97     18.34 o 
   2  10   2      238.39      260.96      6.15 o 
   3  10   2      373.58      322.40      8.78 o 
   4  10   2        0.87       -0.29      0.78 o 
   5  10   2     1097.37     1195.50     30.43 o 
   6  10   2       17.53       12.78      2.05 o 
   7  10   2      392.52      395.34     14.53 o 
   8  10   2        1.50        2.54      3.22 o 
   9  10   2       32.99       39.01      6.44 o 
  10  10   2        0.04        4.78      6.14 o 
 -10  11   2       18.48       11.02      6.24 o 
  -9  11   2       32.04       26.52      5.27 o 
  -8  11   2       54.16       51.69      5.27 o 
  -7  11   2        0.10        1.85      2.54 o 
  -6  11   2       52.86       48.17      4.49 o 
  -5  11   2        0.01       -0.20      2.05 o 
  -4  11   2       37.88       24.87      1.76 o 
  -3  11   2        6.95        8.68      1.76 o 
  -2  11   2      736.28      738.03     12.87 o 
  -1  11   2      320.89      260.19      5.56 o 
   0  11   2      882.26      881.77     11.60 o 
   1  11   2      186.02      188.61      3.90 o 
   2  11   2        7.03        6.63      1.17 o 
   3  11   2      673.61      678.93     18.52 o 
   4  11   2        0.57        1.95      1.17 o 
   5  11   2       18.78       20.87      2.34 o 
   6  11   2      279.84      257.06     12.00 o 
   7  11   2      111.84       96.06      5.07 o 
   8  11   2        1.91       -0.29      2.83 o 
   9  11   2       18.84        7.22      5.85 o 
  10  11   2        1.17        2.44      5.07 o 
 -10  12   2       29.72       30.82      6.34 o 
  -9  12   2        6.34        3.22      4.49 o 
  -8  12   2      425.26      387.83     19.79 o 
  -7  12   2      317.26      308.94     14.93 o 
  -6  12   2        4.44        3.32      2.83 o 
  -5  12   2      404.96      351.65     19.90 o 
  -4  12   2      696.11      679.61     18.92 o 
  -3  12   2        4.76        3.90      1.37 o 
  -2  12   2      545.95      530.12     13.55 o 
  -1  12   2       34.57       39.30      2.24 o 
   0  12   2     1631.13     1781.30     39.01 o 
   1  12   2      468.04      447.33     11.60 o 
   2  12   2       89.46       98.50      3.71 o 
   3  12   2      370.83      347.27     10.44 o 
   4  12   2       30.00       37.25      3.22 o 
   5  12   2       64.06       59.10      3.80 o 
   6  12   2       13.08       12.87      2.54 o 
   7  12   2      702.18      692.00     17.75 o 
   8  12   2        0.05        1.37      5.07 o 
   9  12   2       65.34       67.58      7.61 o 
  10  12   2        1.26       -5.27      5.27 o 
 -10  13   2      167.64      162.56      7.12 o 
  -9  13   2       11.15       11.02      5.85 o 
  -8  13   2        1.36        7.80      5.66 o 
  -7  13   2      867.00      808.83     27.69 o 
  -6  13   2       33.72       35.89      6.34 o 
  -5  13   2       85.84       89.23      5.95 o 
  -4  13   2        2.02        4.58      2.83 o 
  -3  13   2      201.52      206.74      8.78 o 
  -2  13   2     1456.41     1481.13     48.47 o 
  -1  13   2     2287.62     2338.72     58.71 o 
   0  13   2      128.66      135.26      4.77 o 
   1  13   2      308.17      298.32      9.07 o 
   2  13   2      128.20      114.78      5.07 o 
   3  13   2      694.92      638.37     18.52 o 
   4  13   2      125.37      118.29      6.53 o 
   5  13   2       11.51       17.94      2.34 o 
   6  13   2       18.98       13.55      2.83 o 
   7  13   2      130.53      129.80      5.46 o 
   8  13   2       14.52       11.70      5.07 o 
   9  13   2       67.57       65.73      7.31 o 
 -10  14   2        0.93        6.24     11.51 o 
  -9  14   2       85.57       86.79      6.34 o 
  -8  14   2       60.18       52.76      6.73 o 
  -7  14   2       54.79       49.15      6.34 o 
  -6  14   2      603.86      620.42     24.48 o 
  -5  14   2      134.35      142.09      7.90 o 
  -4  14   2      275.55      242.72     14.05 o 
  -3  14   2       74.90       95.67      5.95 o 
  -2  14   2       51.89       42.81      3.22 o 
  -1  14   2      488.41      502.12     19.70 o 
   0  14   2      844.01      824.15     21.85 o 
   1  14   2       18.93       24.28      2.15 o 
   2  14   2      283.98      247.89      8.39 o 
   3  14   2      178.03      171.64     10.44 o 
   4  14   2       48.65       40.18      3.22 o 
   5  14   2       56.21       38.13      2.63 o 
   6  14   2        6.10        6.44      1.95 o 
   7  14   2      105.24      110.20      7.61 o 
   8  14   2        4.01        5.75      5.95 o 
   9  14   2       30.00       35.30      5.85 o 
  -9  15   2       37.38       26.62      5.66 o 
  -8  15   2       88.24       80.16      5.46 o 
  -7  15   2       15.55       13.07      5.66 o 
  -6  15   2      182.59      163.15      7.51 o 
  -5  15   2       47.94       41.35      4.49 o 
  -4  15   2       15.65       14.92      3.32 o 
  -3  15   2       64.53       64.66      4.78 o 
  -2  15   2       13.79       10.82      2.54 o 
  -1  15   2      235.60      238.34     13.46 o 
   0  15   2       21.06       21.55      2.54 o 
   1  15   2       72.38       79.19      5.17 o 
   2  15   2     1239.16     1232.45     63.78 o 
   3  15   2       30.18       24.77      2.44 o 
   4  15   2      382.42      357.41     13.26 o 
   5  15   2      118.28      101.62      6.34 o 
   6  15   2      206.75      191.52     11.90 o 
   7  15   2       27.51       21.26      4.00 o 
   8  15   2      193.68      197.19      9.26 o 
   9  15   2       25.42       32.86      6.63 o 
  -9  16   2        2.28        3.22      7.02 o 
  -8  16   2      107.97      116.93      5.95 o 
  -7  16   2        4.94        8.97      4.29 o 
  -6  16   2       73.01       77.53      7.22 o 
  -5  16   2       46.67       48.27      3.61 o 
  -4  16   2      156.72      151.74      8.19 o 
  -3  16   2      101.81       83.48      5.56 o 
  -2  16   2      103.09       91.86      6.83 o 
  -1  16   2      807.99      792.65     42.23 o 
   0  16   2      707.31      741.64     39.40 o 
   1  16   2       25.96       27.70      3.32 o 
   2  16   2        9.32        5.17      2.54 o 
   3  16   2       43.21       31.30      3.51 o 
   4  16   2      262.39      259.69     14.05 o 
   5  16   2       25.91       26.23      5.17 o 
   6  16   2       79.06       77.72      6.63 o 
   7  16   2      198.85      200.01      8.67 o 
   8  16   2      166.85      149.11      7.70 o 
  -8  17   2       50.28       48.27      5.95 o 
  -7  17   2       24.47       30.04      4.29 o 
  -6  17   2        6.58        3.90      6.44 o 
  -5  17   2      232.97      250.53      9.56 o 
  -4  17   2      145.41      126.39      7.31 o 
  -3  17   2        0.35       -2.54      3.51 o 
  -2  17   2       52.77       49.35      4.68 o 
  -1  17   2      281.66      300.95     12.87 o 
   0  17   2       23.05       21.16      4.10 o 
   1  17   2        4.73       -1.17      2.93 o 
   2  17   2      240.75      256.58     11.51 o 
   3  17   2        0.15        1.56      2.93 o 
   4  17   2        2.25        2.34      3.80 o 
   5  17   2      131.45      139.55     10.05 o 
   6  17   2      114.76      114.68      8.48 o 
   7  17   2        5.38        5.95      4.97 o 
   8  17   2       47.44       53.83      4.88 o 
  -8  18   2       64.49       55.39     10.14 o 
  -7  18   2      119.51      136.33      8.78 o 
  -6  18   2        2.80        0.98      4.00 o 
  -5  18   2      206.74      226.74      8.39 o 
  -4  18   2       59.73       47.78      7.02 o 
  -3  18   2        9.53        4.49      4.29 o 
  -2  18   2      202.88      201.87     10.64 o 
  -1  18   2        0.02       -1.46      2.83 o 
   0  18   2       21.66       24.38      3.12 o 
   1  18   2       95.35      100.74      5.85 o 
   2  18   2        0.04        0.20      2.73 o 
   3  18   2       61.40       63.19      7.51 o 
   4  18   2       15.40       14.14      5.66 o 
   5  18   2      402.30      477.45     18.92 o 
   6  18   2        8.41        7.61      3.61 o 
   7  18   2       41.95       46.52      6.05 o 
  -7  19   2      243.18      203.03     15.89 o 
  -6  19   2      105.08      104.25      8.00 o 
  -5  19   2      320.90      295.87      9.56 o 
  -4  19   2      142.25      123.85      7.31 o 
  -3  19   2        0.06        4.39      4.39 o 
  -2  19   2        4.09        7.12      4.29 o 
  -1  19   2      157.14      146.67      8.29 o 
   0  19   2      248.03      253.16     10.73 o 
   1  19   2      181.17      176.22      8.19 o 
   2  19   2       74.68       79.67      5.75 o 
   3  19   2      395.19      442.25     16.29 o 
   4  19   2       40.87       45.64      6.73 o 
   5  19   2       78.87       82.99      4.88 o 
   6  19   2       22.83       15.70      4.78 o 
   7  19   2       22.16       18.63      4.49 o 
  -6  20   2       21.70       29.45      8.78 o 
  -5  20   2       49.17       48.27      9.36 o 
  -4  20   2      257.37      260.58     13.26 o 
  -3  20   2        1.72       -1.27      5.27 o 
  -2  20   2       13.81       17.46      4.19 o 
  -1  20   2      173.91      176.02     11.51 o 
   0  20   2        3.35        0.39      3.71 o 
   1  20   2      122.59      131.56      6.63 o 
   2  20   2       22.47       20.19      4.10 o 
   3  20   2      245.87      241.17      9.07 o 
   4  20   2       15.92       23.11      4.58 o 
   5  20   2       94.44       83.77      5.75 o 
   6  20   2       62.39       57.15      6.83 o 
  -6  21   2        1.98        8.68      8.78 o 
  -5  21   2      164.38      124.92     11.31 o 
  -4  21   2       72.79       60.07      8.19 o 
  -3  21   2       35.04       33.94      5.95 o 
  -2  21   2        1.41        2.34      5.17 o 
  -1  21   2        4.72        8.19      6.83 o 
   0  21   2       17.70       16.58      4.10 o 
   1  21   2      224.46      225.86      9.26 o 
   2  21   2      173.08      192.70      8.67 o 
   3  21   2       12.46        8.00      4.29 o 
   4  21   2       21.15       22.33      5.56 o 
   5  21   2       16.51       11.99      5.46 o 
  -5  22   2      319.94      284.18     11.12 o 
  -4  22   2       16.78       15.51      7.51 o 
  -3  22   2       26.50       38.52      6.63 o 
  -2  22   2       28.64       25.65      8.97 o 
  -1  22   2       83.14       74.60      7.51 o 
   0  22   2      323.29      328.84     11.32 o 
   1  22   2     1065.14     1061.99     28.09 o 
   2  22   2       22.26       29.06      5.17 o 
   3  22   2      141.39      135.26      7.70 o 
   4  22   2        8.99        0.68      8.58 o 
  -3  23   2       67.47       70.41      6.92 o 
  -2  23   2       18.49        7.70      4.49 o 
  -1  23   2       51.34       65.34      5.95 o 
   0  23   2       26.86       27.79      6.05 o 
   1  23   2       64.05       50.42      4.88 o 
   2  23   2       65.09       62.90      5.85 o 
   3  23   2      127.89      103.47      5.46 o 
  -1  24   2       31.07       19.80      7.02 o 
   0  24   2       47.26       40.28      5.36 o 
 -10   1   3       13.51       18.33      4.19 o 
  -9   1   3      187.41      205.66     10.53 o 
  -8   1   3       24.76       18.53      3.61 o 
  -7   1   3       59.12       57.15      3.22 o 
  -6   1   3       89.37       91.08      3.71 o 
  -5   1   3     1772.01     1926.70     21.94 o 
  -4   1   3      355.80      334.49      6.04 o 
  -3   1   3     3358.45     3166.66     31.98 o 
  -2   1   3      639.96      616.62      9.46 o 
  -1   1   3     1014.09      830.67      9.65 o 
   0   1   3      152.98      165.98      3.02 o 
   1   1   3     1991.19     2053.57     26.82 o 
   2   1   3       88.58      100.64      2.15 o 
   3   1   3       19.27       51.30      1.46 o 
   4   1   3     1217.91     1254.89     15.80 o 
   5   1   3       70.48       84.06      2.54 o 
   6   1   3      187.61      195.92      5.65 o 
   7   1   3     2151.84     2149.34     76.84 o 
   8   1   3      241.01      242.24     10.24 o 
   9   1   3      121.33      148.81      9.07 o 
  10   1   3        3.46        5.66      4.00 o 
  11   1   3       31.57       40.18      4.88 o 
 -12   2   3       20.30       28.18      8.19 o 
 -11   2   3      564.67      692.59     28.96 o 
 -10   2   3      253.08      262.72     11.01 o 
  -9   2   3        2.34        6.14      2.83 o 
  -8   2   3      236.47      239.31     14.23 o 
  -7   2   3      240.76      264.67      8.67 o 
  -6   2   3       19.23       18.14      1.85 o 
  -5   2   3     2933.21     3305.53     31.50 o 
  -4   2   3     1660.69     1690.31     19.41 o 
  -3   2   3     1336.93     1415.69     17.45 o 
  -2   2   3      241.56      263.30      5.17 o 
  -1   2   3     6377.26     5275.83     77.82 o 
   0   2   3     2694.92     2344.96     24.38 o 
   1   2   3     2148.65     1910.70     26.42 o 
   2   2   3        2.19        2.83      0.29 o 
   3   2   3      458.36      558.20      7.80 o 
   4   2   3      720.17      683.13      8.87 o 
   5   2   3      826.13      910.25     12.48 o 
   6   2   3      182.54      180.31      5.56 o 
   7   2   3      185.94      192.41      9.65 o 
   8   2   3       10.01       11.41      2.34 o 
   9   2   3       25.29       32.96      4.39 o 
  10   2   3        0.64        2.34      4.97 o 
  11   2   3       19.35       25.36      5.66 o 
 -12   3   3        1.14        0.49      8.39 o 
 -11   3   3       16.14       22.33      5.46 o 
 -10   3   3        3.33        7.02      4.68 o 
  -9   3   3      104.20      108.83      7.31 o 
  -8   3   3      411.30      400.81     22.24 o 
  -7   3   3     1014.41      993.93     27.01 o 
  -6   3   3      692.47      753.14     18.82 o 
  -5   3   3      677.75      736.17     11.71 o 
  -4   3   3     4908.54     4920.66     44.86 o 
  -3   3   3      395.03      430.94      7.51 o 
  -2   3   3     2717.98     2662.78     26.73 o 
  -1   3   3      956.95     1103.44     13.26 o 
   1   3   3      173.58      156.91      2.54 o 
   2   3   3     1312.28     1288.82     13.55 o 
   3   3   3      406.69      569.03      7.80 o 
   4   3   3      667.73      765.44      9.46 o 
   5   3   3      272.76      266.62      4.97 o 
   6   3   3       86.29       84.45      3.02 o 
   7   3   3      786.45      790.40     29.75 o 
   8   3   3       12.89       11.51      2.05 o 
   9   3   3       30.90       30.91      3.51 o 
  10   3   3       61.71       84.74      5.75 o 
  11   3   3       68.72       89.52      5.85 o 
 -12   4   3      118.84      147.65      8.78 o 
 -11   4   3      153.76      175.93     12.09 o 
 -10   4   3        0.33        4.49      3.41 o 
  -9   4   3        0.51       -0.10      2.93 o 
  -8   4   3       41.09       26.23      3.41 o 
  -7   4   3      229.26      234.34      9.46 o 
  -6   4   3      186.72      194.17      5.95 o 
  -5   4   3      104.07      111.27      2.92 o 
  -4   4   3     2102.98     2392.26     24.19 o 
  -3   4   3      579.87      588.24      9.07 o 
  -2   4   3      185.55      196.01      4.29 o 
  -1   4   3      174.10      210.15      4.00 o 
   1   4   3      162.30      180.90      3.02 o 
   2   4   3        6.20        8.58      0.49 o 
   3   4   3      359.22      369.21      4.97 o 
   4   4   3     5231.51     5675.85     42.03 o 
   5   4   3       18.12       16.29      1.27 o 
   6   4   3      203.04      242.34      7.99 o 
   7   4   3       39.31       38.72      2.63 o 
   8   4   3      857.94      938.24     32.09 o 
   9   4   3       21.45       19.11      3.02 o 
  10   4   3       19.99       27.40      4.19 o 
  11   4   3       57.43       70.31      6.14 o 
 -12   5   3       23.46       15.99      6.34 o 
 -11   5   3      127.98      152.53     10.53 o 
 -10   5   3      115.14      123.66      5.95 o 
  -9   5   3        5.62        2.93      3.32 o 
  -8   5   3      231.15      212.20     12.48 o 
  -7   5   3       78.28       84.65      5.75 o 
  -6   5   3       52.16       68.26      4.29 o 
  -5   5   3       98.07       91.47      2.92 o 
  -4   5   3      432.39      441.66      6.72 o 
  -3   5   3      705.32      718.82      9.85 o 
  -2   5   3       15.88       24.09      1.27 o 
   0   5   3     4143.77     4119.82     43.39 o 
   1   5   3     3198.17     3369.90     36.58 o 
   2   5   3     5867.03     6258.44     73.73 o 
   3   5   3        2.22        1.07      0.59 o 
   4   5   3      136.88      154.96      3.51 o 
   5   5   3       31.63       44.47      1.95 o 
   6   5   3      337.24      355.85     10.05 o 
   7   5   3      581.66      628.03     27.60 o 
   8   5   3       94.41       99.47      6.14 o 
   9   5   3       51.34       57.54      4.10 o 
  10   5   3       43.64       55.59      4.88 o 
  11   5   3       77.55       88.55     10.05 o 
 -11   6   3       34.06       39.49      5.56 o 
 -10   6   3       91.17       93.03      6.73 o 
  -9   6   3      731.01      684.10     28.67 o 
  -8   6   3       58.54       78.50      6.24 o 
  -7   6   3     2572.58     2576.47    131.17 o 
  -6   6   3        6.37        3.12      1.56 o 
  -5   6   3      397.57      378.86      6.92 o 
  -4   6   3       20.92       21.45      1.17 o 
  -3   6   3     2486.14     2309.67     25.35 o 
  -2   6   3        1.61        2.05      0.68 o 
  -1   6   3     5559.88     5674.10     44.08 o 
   0   6   3      126.91      161.11      3.41 o 
   1   6   3     2610.38     2740.89     25.94 o 
   2   6   3      145.12      154.86      3.31 o 
   3   6   3        0.26        1.37      0.59 o 
   4   6   3        5.89        8.29      0.78 o 
   5   6   3       46.02       36.96      1.85 o 
   6   6   3      418.54      444.30     12.28 o 
   7   6   3      957.55     1054.39     44.28 o 
   8   6   3        1.18        1.56      2.54 o 
   9   6   3        0.96        2.93      2.63 o 
  10   6   3       15.48       18.14      4.29 o 
  11   6   3        2.44       12.87      6.14 o 
 -11   7   3       10.02       12.97     10.43 o 
  -9   7   3       23.98       15.90      3.41 o 
  -8   7   3      282.85      261.55     12.19 o 
  -7   7   3     1597.41     1585.67     81.04 o 
  -6   7   3       16.55       14.24      2.24 o 
  -5   7   3      461.29      417.10     11.01 o 
  -4   7   3       24.70       22.53      1.27 o 
  -3   7   3     1995.42     1814.16     21.36 o 
  -2   7   3      530.11      481.06      7.51 o 
  -1   7   3     2313.22     2551.71     28.18 o 
   0   7   3      312.35      296.85      5.45 o 
   1   7   3     3062.80     3362.00     29.75 o 
   2   7   3        6.82        8.58      0.68 o 
   3   7   3     1438.57     1672.18     17.45 o 
   4   7   3        6.43        4.00      0.88 o 
   5   7   3      163.81      180.02      6.24 o 
   6   7   3       28.38       25.16      2.24 o 
   7   7   3       61.22       58.51      3.80 o 
   8   7   3      103.45      106.69      5.17 o 
   9   7   3       85.42       83.77      4.29 o 
  10   7   3        0.08        1.56      3.12 o 
  11   7   3       83.84      101.62      5.95 o 
 -11   8   3        3.61       11.12     10.24 o 
  -9   8   3       15.82       12.58      3.22 o 
  -8   8   3     2281.26     2203.46     83.18 o 
  -7   8   3      959.41      945.84     50.61 o 
  -6   8   3        3.00        3.22      2.15 o 
  -5   8   3        0.38        4.19      2.24 o 
  -4   8   3      694.68      674.25     10.14 o 
  -3   8   3       24.41       38.13      1.56 o 
  -2   8   3      142.05      163.44      4.20 o 
  -1   8   3      163.29      158.77      3.51 o 
   0   8   3     3852.08     4661.55     42.62 o 
   1   8   3      216.15      275.40      4.77 o 
   2   8   3       77.64       74.99      2.15 o 
   3   8   3      426.51      386.87      6.15 o 
   4   8   3     2135.35     2139.49     47.98 o 
   5   8   3       68.63       60.36      2.92 o 
   6   8   3       49.69       57.54      3.51 o 
   7   8   3        5.74        7.80      1.66 o 
   8   8   3      211.43      224.79      8.78 o 
   9   8   3       24.52       18.04      3.41 o 
  10   8   3       34.50       37.25      7.22 o 
 -11   9   3        9.47        8.78      9.65 o 
 -10   9   3       15.54       10.24      6.24 o 
  -9   9   3      121.40      101.71      7.22 o 
  -8   9   3        3.67        2.73      5.85 o 
  -7   9   3      680.01      724.37     37.84 o 
  -6   9   3      521.20      511.20     18.04 o 
  -5   9   3      609.68      555.97     15.41 o 
  -4   9   3       14.62       10.92      1.17 o 
  -3   9   3       39.55       56.27      1.85 o 
  -2   9   3      417.00      425.87      6.72 o 
  -1   9   3       81.77       89.91      2.34 o 
   0   9   3      196.07      180.02      4.00 o 
   1   9   3       77.55       83.28      2.34 o 
   2   9   3      207.48      171.34      3.81 o 
   3   9   3        0.24        1.56      0.88 o 
   4   9   3      235.51      222.34      6.44 o 
   5   9   3        2.23        1.07      1.46 o 
   6   9   3      128.54      116.44      6.24 o 
   7   9   3        5.35        4.19      2.34 o 
   8   9   3      112.36      125.41      6.05 o 
   9   9   3       49.09       51.20      3.90 o 
  10   9   3        5.36        7.22      4.78 o 
 -11  10   3        2.83        8.87     12.19 o 
 -10  10   3       31.20       29.74      5.17 o 
  -9  10   3       20.00       12.09      5.56 o 
  -8  10   3        0.03        4.10      3.80 o 
  -7  10   3      142.98      150.28     10.53 o 
  -6  10   3      591.70      568.93     29.64 o 
  -5  10   3       53.88       52.17      2.73 o 
  -4  10   3       96.57       82.40      4.00 o 
  -3  10   3      842.91      884.80     21.26 o 
  -2  10   3        3.50        7.80      0.98 o 
  -1  10   3      357.00      364.63      6.34 o 
   0  10   3       90.17       72.56      2.34 o 
   1  10   3      115.05      137.80      3.41 o 
   2  10   3      135.09      139.07      3.41 o 
   3  10   3      268.11      259.11      7.02 o 
   4  10   3      146.28      122.97      6.14 o 
   5  10   3      142.75      137.89      7.51 o 
   6  10   3      143.31      128.92      6.53 o 
   7  10   3       24.60       22.04      2.83 o 
   8  10   3       64.31       58.02      4.19 o 
   9  10   3        0.23        2.15      4.10 o 
  10  10   3        4.00        0.29      7.12 o 
 -10  11   3       38.02       39.01      8.19 o 
  -9  11   3      115.05      105.81      9.17 o 
  -8  11   3        2.31       -0.20      4.00 o 
  -7  11   3      239.48      247.89     11.71 o 
  -6  11   3      125.82      113.90      7.41 o 
  -5  11   3        1.94        4.78      2.34 o 
  -4  11   3        1.32        1.85      1.56 o 
  -3  11   3      793.39      790.40     18.52 o 
  -2  11   3      143.71      169.87      5.95 o 
  -1  11   3      530.13      581.51      8.10 o 
   0  11   3      423.07      481.94      8.10 o 
   1  11   3       63.74       59.10      2.15 o 
   2  11   3      164.36      165.29      4.68 o 
   3  11   3      149.84      173.20      5.85 o 
   4  11   3       92.96      105.61      4.19 o 
   5  11   3       42.87       37.54      2.54 o 
   6  11   3      264.28      240.88     11.41 o 
   7  11   3       90.88       84.94      4.39 o 
   8  11   3      133.18      116.73      5.27 o 
   9  11   3       21.85       32.77      5.36 o 
  10  11   3        0.02        5.36      5.66 o 
 -10  12   3        0.22        2.83      4.78 o 
  -9  12   3        7.27       14.82      6.53 o 
  -8  12   3      347.65      340.05     16.48 o 
  -7  12   3      599.90      621.69     36.67 o 
  -6  12   3      189.39      185.58     11.41 o 
  -5  12   3        0.26        2.24      2.05 o 
  -4  12   3      767.51      759.29     27.21 o 
  -3  12   3       25.92       21.16      1.85 o 
  -2  12   3      202.16      197.08      5.95 o 
  -1  12   3       24.12       23.21      1.56 o 
   0  12   3     1060.99     1139.61     26.42 o 
   1  12   3      141.21      155.84      5.36 o 
   2  12   3      103.77       99.96      3.71 o 
   3  12   3       15.26        9.75      1.95 o 
   4  12   3      948.94     1053.60     44.86 o 
   5  12   3        1.14        1.56      1.56 o 
   6  12   3       48.25       47.30      3.32 o 
   7  12   3      269.75      278.12      8.58 o 
   8  12   3       26.91       27.79      4.00 o 
   9  12   3       46.14       36.76      6.24 o 
  10  12   3       13.36       17.65      5.27 o 
 -10  13   3       37.00       31.11      8.09 o 
  -9  13   3       42.74       38.52      5.46 o 
  -8  13   3       19.55       17.16      4.49 o 
  -7  13   3      250.42      243.51     10.14 o 
  -6  13   3        4.39        9.46      3.90 o 
  -5  13   3       20.67       33.16      3.90 o 
  -4  13   3       41.16       30.82      3.22 o 
  -3  13   3      810.04      828.63     28.28 o 
  -2  13   3       89.75       89.23      4.68 o 
  -1  13   3      838.64      843.45     23.40 o 
   0  13   3      122.64      130.77      6.24 o 
   1  13   3     1272.97     1289.51     35.11 o 
   2  13   3      300.40      264.37      8.58 o 
   3  13   3      147.90      137.41      8.10 o 
   4  13   3       11.05       12.09      2.05 o 
   5  13   3       63.22       46.03      3.12 o 
   6  13   3      123.26      102.01      4.97 o 
   7  13   3      123.52       98.98      4.29 o 
   8  13   3       29.53       27.31      4.00 o 
   9  13   3        0.83        3.02      4.68 o 
 -10  14   3       96.69      112.25     10.63 o 
  -9  14   3       23.32       17.36      5.07 o 
  -8  14   3       44.97       43.01      6.63 o 
  -7  14   3      474.24      435.72     20.29 o 
  -6  14   3     1119.32     1049.99     40.67 o 
  -5  14   3       23.53       21.06      2.54 o 
  -4  14   3        1.56        1.27      3.12 o 
  -3  14   3     1617.99     1659.31     84.85 o 
  -2  14   3        4.12        0.59      2.05 o 
  -1  14   3       36.75       39.01      3.41 o 
   0  14   3      355.15      339.96     11.41 o 
   1  14   3      909.90      890.45     24.19 o 
   2  14   3       28.42       23.50      3.12 o 
   3  14   3        2.90        2.05      2.24 o 
   4  14   3        0.01        0.10      1.27 o 
   5  14   3      463.12      449.08     18.24 o 
   6  14   3      101.93      108.25      4.39 o 
   7  14   3        4.65        3.71      2.73 o 
   8  14   3        0.00       -1.95      5.56 o 
   9  14   3       35.42       24.48      6.24 o 
  -9  15   3       68.55       74.90      9.95 o 
  -8  15   3       22.92       16.58      4.39 o 
  -7  15   3       39.86       39.40      6.44 o 
  -6  15   3      223.79      239.41     10.44 o 
  -5  15   3      195.73      196.90      9.37 o 
  -4  15   3      217.14      212.01     10.24 o 
  -3  15   3      436.90      456.88     24.48 o 
  -2  15   3      200.95      183.92     11.12 o 
  -1  15   3       60.47       55.78      4.19 o 
   0  15   3      282.07      282.61     16.19 o 
   1  15   3       35.82       40.18      2.73 o 
   2  15   3      116.80      117.32      8.00 o 
   3  15   3      383.86      407.83     18.52 o 
   4  15   3       34.51       38.13      2.92 o 
   5  15   3      140.02      151.15      6.72 o 
   6  15   3       43.33       45.44      4.29 o 
   7  15   3        0.03        2.93      4.39 o 
   8  15   3       50.66       49.54      9.95 o 
   9  15   3       14.76       16.09      5.07 o 
  -9  16   3       26.62       18.43     10.34 o 
  -8  16   3       47.39       39.30      4.39 o 
  -7  16   3        2.61        2.44      4.88 o 
  -6  16   3        9.03       13.07      4.29 o 
  -5  16   3      102.33       88.84      4.39 o 
  -4  16   3      290.83      308.06     13.66 o 
  -3  16   3      333.27      324.55     14.23 o 
  -2  16   3        1.43       -0.68      2.05 o 
  -1  16   3      695.88      689.66     36.58 o 
   0  16   3       28.25       20.87      2.63 o 
   1  16   3      283.43      289.93     16.00 o 
   2  16   3       14.10       18.24      3.71 o 
   3  16   3      182.23      195.72      9.75 o 
   4  16   3       19.77       19.11      3.80 o 
   5  16   3        6.08        3.41      2.73 o 
   6  16   3       66.22       54.22      4.88 o 
   7  16   3        0.09       -1.56      3.80 o 
   8  16   3        4.52        1.07      5.66 o 
  -8  17   3       44.94       39.79     10.05 o 
  -7  17   3      157.52      139.94      7.99 o 
  -6  17   3      465.02      453.57     12.58 o 
  -5  17   3      971.40      968.76     42.51 o 
  -4  17   3      155.86      150.47      6.72 o 
  -3  17   3       14.77       16.29      3.22 o 
  -2  17   3        0.22        0.78      2.34 o 
  -1  17   3      270.55      275.60     12.98 o 
   0  17   3        7.73        7.90      3.22 o 
   1  17   3      114.03      128.14      9.65 o 
   2  17   3       32.18       33.06      3.32 o 
   3  17   3      141.07      143.55      8.78 o 
   4  17   3        9.26       12.09      5.07 o 
   5  17   3        1.97       -2.73      5.56 o 
   6  17   3      174.48      196.21     13.85 o 
   7  17   3      196.78      209.18      8.67 o 
   8  17   3        1.48       -2.63      4.49 o 
  -8  18   3       27.17       20.67      6.92 o 
  -7  18   3       51.60       34.81      9.17 o 
  -6  18   3       97.77       84.26      6.24 o 
  -5  18   3      275.01      258.81      9.56 o 
  -4  18   3        5.56        2.93      3.61 o 
  -3  18   3       41.59       42.32      4.49 o 
  -2  18   3      132.56      126.39      6.83 o 
  -1  18   3      102.29      119.66      6.34 o 
   0  18   3       10.54        6.73      3.22 o 
   1  18   3      128.21      129.51      8.00 o 
   2  18   3      363.31      365.02     14.62 o 
   3  18   3      328.95      351.36     18.24 o 
   4  18   3       19.09       11.41      5.36 o 
   5  18   3       18.57       10.43      7.02 o 
   6  18   3      438.44      448.69     12.98 o 
   7  18   3        0.12        3.51      4.88 o 
  -7  19   3        3.33        4.68      6.24 o 
  -6  19   3      243.19      218.55     15.41 o 
  -5  19   3      155.59      152.33     10.33 o 
  -4  19   3       39.70       31.60      3.80 o 
  -3  19   3       14.90        8.78      3.71 o 
  -2  19   3      265.85      287.68     12.58 o 
  -1  19   3       14.36       19.70      3.02 o 
   0  19   3       74.11       71.29      5.66 o 
   1  19   3       75.43       72.36      5.07 o 
   2  19   3      887.29      949.84     33.36 o 
   3  19   3      193.16      171.84     11.12 o 
   4  19   3        9.58       11.41      6.44 o 
   5  19   3        8.42       11.90      5.17 o 
   6  19   3        7.45       12.09      4.78 o 
   7  19   3       29.48       34.33      5.66 o 
  -6  20   3      129.75      118.68     10.53 o 
  -5  20   3       40.57       42.42      9.75 o 
  -4  20   3        9.94        8.19      4.78 o 
  -3  20   3       37.93       45.25      6.92 o 
  -2  20   3       45.95       40.47      6.14 o 
  -1  20   3       49.87       52.47      7.61 o 
   0  20   3      315.14      298.80     11.71 o 
   1  20   3       51.35       59.59      5.07 o 
   2  20   3      171.53      168.51      8.10 o 
   3  20   3       65.29       58.61      4.49 o 
   4  20   3       47.44       41.93      4.78 o 
   5  20   3       12.38        9.56      5.17 o 
   6  20   3       81.12       77.63      6.34 o 
  -6  21   3      117.00       85.33     10.14 o 
  -5  21   3       28.13       33.84      9.07 o 
  -4  21   3        3.44        6.63      5.36 o 
  -3  21   3        0.86        3.61      5.75 o 
  -2  21   3       13.26       14.04      7.61 o 
  -1  21   3       42.85       50.22      9.65 o 
   0  21   3       47.77       43.10      4.49 o 
   1  21   3       22.54       24.38      4.10 o 
   2  21   3      889.65      941.85     25.55 o 
   3  21   3        0.49        0.88      3.80 o 
   4  21   3       24.65       20.97      5.56 o 
   5  21   3        3.25       10.92      6.34 o 
  -5  22   3        9.47       14.43      6.14 o 
  -4  22   3        8.69        9.75      4.68 o 
  -3  22   3       64.78       57.24      7.90 o 
  -2  22   3       70.98       64.27      5.95 o 
  -1  22   3       58.73       56.46      4.58 o 
   0  22   3       43.94       42.42      4.58 o 
   1  22   3       46.04       44.66      5.46 o 
   2  22   3        1.95        3.32      3.90 o 
   3  22   3       14.22       10.92      5.27 o 
   4  22   3        0.09        0.20      3.71 o 
  -3  23   3       27.84       28.96      6.34 o 
  -2  23   3       50.34       51.78      5.75 o 
  -1  23   3        6.67        4.10      5.17 o 
   0  23   3      198.32      197.58      9.17 o 
   1  23   3        2.26        9.75      4.88 o 
   2  23   3      453.13      420.01      9.07 o 
   3  23   3        9.35        6.92      5.36 o 
 -12   0   4       86.31      116.24     10.92 o 
 -10   0   4       72.75       63.19      6.63 o 
  -9   0   4        0.28        0.88      4.10 o 
  -8   0   4     1365.76     1285.12     94.11 o 
  -7   0   4        5.79        7.41      3.90 o 
  -6   0   4      858.21     1059.75     35.01 o 
  -5   0   4      399.82      383.74     11.01 o 
  -3   0   4       24.05       24.87      1.56 o 
  -2   0   4     9199.26     7168.29    104.94 o 
  -1   0   4      430.04      420.80      9.94 o 
   0   0   4     2639.73     2682.18     37.15 o 
   1   0   4      201.75      181.10      3.70 o 
   3   0   4      388.71      382.38      8.10 o 
   4   0   4     2812.26     3632.22     35.59 o 
   5   0   4      525.05      586.38     10.92 o 
   6   0   4       59.79       65.24      3.41 o 
   7   0   4     1067.19     1126.35     58.80 o 
   8   0   4       23.96       23.21      2.92 o 
   9   0   4       54.43       47.00      7.02 o 
  10   0   4      306.68      388.62     17.75 o 
  11   0   4      186.01      224.00     16.19 o 
 -12   1   4      132.83      153.21     13.16 o 
 -10   1   4       31.98       41.15      4.78 o 
  -9   1   4       22.24       19.80      3.41 o 
  -8   1   4       19.92       17.65      3.22 o 
  -7   1   4       25.05       30.82      3.41 o 
  -6   1   4      331.03      374.28     10.05 o 
  -5   1   4      261.95      266.43      4.88 o 
  -4   1   4       15.15       31.79      1.66 o 
  -3   1   4      101.15      108.83      2.73 o 
  -2   1   4      418.16      434.15      7.70 o 
  -1   1   4      432.37      416.02      6.34 o 
   0   1   4      140.48      141.79      2.63 o 
   1   1   4       11.85       12.48      0.49 o 
   2   1   4     7749.34     7619.32    119.85 o 
   3   1   4     1492.40     1560.52     15.50 o 
   4   1   4        0.72        2.83      0.78 o 
   5   1   4       64.01       91.18      2.73 o 
   6   1   4      100.36      119.36      4.29 o 
   7   1   4      426.23      446.74     17.36 o 
   8   1   4       63.06       80.84      3.80 o 
   9   1   4        4.18        6.24      3.32 o 
  10   1   4      203.53      242.83      7.99 o 
  11   1   4        0.20        1.27      4.68 o 
 -12   2   4        2.01        0.88      7.02 o 
 -10   2   4       42.17       39.01      4.10 o 
  -9   2   4       65.19       60.56      5.36 o 
  -8   2   4      286.98      302.80     17.45 o 
  -7   2   4       51.15       77.82      4.19 o 
  -6   2   4       13.29       13.85      1.46 o 
  -5   2   4     2543.00     2791.21     29.07 o 
  -4   2   4        0.06        4.19      0.88 o 
  -3   2   4      196.41      180.42      4.20 o 
  -2   2   4       46.98       56.07      1.66 o 
  -1   2   4     3004.45     2778.24     28.48 o 
   0   2   4     1444.55     1309.39     13.75 o 
   2   2   4      172.96      150.28      2.73 o 
   3   2   4       30.39       18.53      0.88 o 
   4   2   4      541.78      564.64      8.97 o 
   5   2   4      767.24      804.73     19.79 o 
   6   2   4       63.89       66.70      3.12 o 
   7   2   4       60.59       68.26      3.71 o 
   8   2   4       94.86       95.08      4.78 o 
   9   2   4       14.66       16.87      2.63 o 
  10   2   4        5.97        4.49      4.00 o 
  11   2   4       72.64       89.13      5.75 o 
 -12   3   4       38.37       31.60      7.61 o 
 -10   3   4        0.66       -1.56      4.39 o 
  -9   3   4       29.52       20.48      3.61 o 
  -8   3   4       56.50       63.00      4.68 o 
  -7   3   4       79.57       83.28      4.68 o 
  -6   3   4      447.19      408.51     11.12 o 
  -5   3   4      982.76     1057.50     13.94 o 
  -4   3   4        0.29        4.29      0.88 o 
  -3   3   4      603.98      552.64      9.46 o 
  -2   3   4      554.97      531.10      8.49 o 
  -1   3   4     3968.95     3946.24     40.47 o 
   0   3   4      227.14      186.46      3.22 o 
   1   3   4       52.99       47.88      1.17 o 
   2   3   4     3411.43     3799.37     44.08 o 
   3   3   4     7146.39     7780.43     89.23 o 
   4   3   4      197.24      198.74      3.70 o 
   5   3   4       21.37       15.99      1.27 o 
   6   3   4      910.78      947.41     21.94 o 
   7   3   4      563.38      591.65     26.73 o 
   8   3   4        1.79        4.19      2.34 o 
   9   3   4       76.37      103.27      5.17 o 
  10   3   4        0.71        2.05      3.90 o 
  11   3   4       50.31       67.00     10.53 o 
 -12   4   4       30.09       24.97     10.63 o 
 -10   4   4        1.66        1.37      3.80 o 
  -9   4   4      514.80      492.27     21.74 o 
  -8   4   4      263.61      213.96     12.68 o 
  -7   4   4       38.25       41.06      3.32 o 
  -6   4   4        5.13        6.44      1.37 o 
  -5   4   4        3.91        1.85      0.98 o 
  -4   4   4     1385.33     1456.85     16.87 o 
  -3   4   4     1235.02     1222.12     14.73 o 
  -2   4   4      104.36       88.16      2.15 o 
  -1   4   4      955.96      946.63     12.09 o 
   1   4   4     3910.84     3873.10     47.68 o 
   2   4   4       14.58        9.75      0.49 o 
   3   4   4      768.97      819.95     10.05 o 
   4   4   4      579.96      629.98      7.42 o 
   5   4   4      285.49      290.70      8.10 o 
   6   4   4      232.76      245.74      6.72 o 
   7   4   4       19.06       15.60      1.85 o 
   8   4   4      331.25      383.15     13.66 o 
   9   4   4      152.75      159.45      6.15 o 
  10   4   4        0.52       -3.51      3.51 o 
  11   4   4       82.16       87.67      5.95 o 
 -12   5   4       34.89       33.94      9.85 o 
 -10   5   4      251.79      258.33     14.62 o 
  -9   5   4       27.25       26.23      4.29 o 
  -8   5   4       25.93       23.11      3.02 o 
  -7   5   4     1071.38     1106.84     36.95 o 
  -6   5   4       24.67       30.43      2.24 o 
  -5   5   4      185.32      213.87      4.97 o 
  -4   5   4      112.24       88.06      2.24 o 
  -3   5   4     1519.34     1480.05     19.70 o 
  -2   5   4        8.76       12.09      0.98 o 
  -1   5   4      139.61      166.66      3.70 o 
   0   5   4      282.84      368.72      5.95 o 
   1   5   4      322.33      346.68      4.38 o 
   2   5   4        7.58       19.41      0.68 o 
   3   5   4     1417.24     1586.35     17.07 o 
   4   5   4        3.24        7.90      0.78 o 
   5   5   4       42.77       44.86      2.44 o 
   6   5   4        4.08        4.49      1.37 o 
   7   5   4     2526.88     2854.30    118.19 o 
   8   5   4       90.09       93.13      4.58 o 
   9   5   4        9.92        6.73      4.00 o 
  10   5   4       37.02       57.24      4.97 o 
  11   5   4        8.17        7.70      4.68 o 
 -11   6   4       25.99       42.91      7.70 o 
 -10   6   4       69.95       54.71      5.75 o 
  -9   6   4      238.13      205.86     10.24 o 
  -8   6   4      767.35      734.33     38.62 o 
  -7   6   4      671.43      604.92     31.79 o 
  -6   6   4      111.19       92.74      4.29 o 
  -5   6   4        1.03        4.10      1.27 o 
  -4   6   4       72.44       61.05      1.95 o 
  -3   6   4      183.12      192.22      3.61 o 
  -2   6   4     1457.82     1394.92     17.95 o 
  -1   6   4     1482.72     1569.58     20.38 o 
   0   6   4       64.65       75.68      1.85 o 
   1   6   4     4334.79     4634.73     36.08 o 
   2   6   4      673.10      641.78      8.29 o 
   3   6   4      744.32      824.34     10.24 o 
   4   6   4        2.31        3.90      0.78 o 
   5   6   4      103.08      106.49      3.41 o 
   6   6   4      519.54      486.91     12.48 o 
   7   6   4      217.79      227.13     10.73 o 
   8   6   4       61.04       58.32      3.71 o 
   9   6   4       48.90       67.29      6.14 o 
  10   6   4      159.49      186.16      7.70 o 
  11   6   4        4.15       13.26      6.63 o 
 -11   7   4        0.25       -1.56      7.31 o 
 -10   7   4        0.18        2.15      3.71 o 
  -9   7   4       28.86       22.92      3.61 o 
  -8   7   4     1305.09     1315.35     50.52 o 
  -7   7   4     1090.43     1112.12     57.73 o 
  -6   7   4     1329.16     1179.60     39.20 o 
  -5   7   4       77.24       67.39      2.54 o 
  -4   7   4       35.52       38.52      1.66 o 
  -3   7   4        1.26        3.32      0.88 o 
  -2   7   4     3900.89     4296.33     41.83 o 
  -1   7   4     7845.66     8648.26     80.55 o 
   0   7   4     6414.73     6848.04     59.19 o 
   1   7   4      109.84       99.27      2.54 o 
   2   7   4     1843.66     2019.54     20.86 o 
   3   7   4       67.39       70.31      2.24 o 
   4   7   4      510.71      519.48     12.68 o 
   5   7   4       16.91       12.58      1.17 o 
   6   7   4       22.80       32.18      2.54 o 
   7   7   4      232.80      226.06     10.82 o 
   8   7   4       71.79       75.77      4.19 o 
   9   7   4      119.48      131.75      4.97 o 
  10   7   4       14.87       14.04      4.78 o 
 -11   8   4      131.93      143.65     10.33 o 
  -9   8   4       21.31       14.04      3.41 o 
  -8   8   4       71.97       36.76      4.19 o 
  -7   8   4        3.12        6.05      2.44 o 
  -6   8   4       91.12      113.32      5.56 o 
  -5   8   4       19.47       17.36      1.95 o 
  -4   8   4      217.78      230.44      4.77 o 
  -3   8   4       49.66       50.52      1.95 o 
  -2   8   4      686.21      687.81      9.85 o 
  -1   8   4       18.91       30.04      1.27 o 
   1   8   4      418.86      479.11      7.22 o 
   2   8   4      793.18      881.48     12.48 o 
   3   8   4       18.32       21.94      0.97 o 
   4   8   4      560.03      535.39     15.70 o 
   5   8   4       31.83       32.86      1.85 o 
   6   8   4      280.74      330.79     15.12 o 
   7   8   4       22.89       18.53      2.44 o 
   8   8   4      630.15      712.68     20.18 o 
   9   8   4        6.36        8.58      2.54 o 
  10   8   4       12.77       23.79      5.46 o 
 -11   9   4        2.85       -2.34      7.80 o 
 -10   9   4       60.47       67.58      9.26 o 
  -9   9   4       50.73       33.84      5.66 o 
  -8   9   4        4.21        9.46      3.22 o 
  -7   9   4     1420.34     1390.43     72.17 o 
  -6   9   4     1398.73     1358.75     68.95 o 
  -5   9   4      366.37      329.52     10.33 o 
  -4   9   4      316.02      302.50      8.87 o 
  -3   9   4        0.02       -0.59      0.88 o 
  -2   9   4      874.29      998.51     13.46 o 
  -1   9   4    11686.99    12565.73     90.50 o 
   0   9   4      251.37      247.12      4.38 o 
   1   9   4      709.80      822.20     11.90 o 
   2   9   4      932.65      986.42     13.55 o 
   3   9   4        1.90        5.07      0.88 o 
   4   9   4        8.64        8.00      1.17 o 
   5   9   4       30.50       32.96      2.15 o 
   6   9   4       64.54       51.78      3.51 o 
   7   9   4       41.49       34.52      3.02 o 
   8   9   4       96.63       94.30      5.07 o 
   9   9   4        2.23        2.54      3.80 o 
  10   9   4       81.03       86.99      5.95 o 
 -11  10   4        0.18       11.31      9.46 o 
 -10  10   4       17.12       11.31      4.49 o 
  -9  10   4      211.96      223.41     13.66 o 
  -8  10   4       31.71       25.94      3.61 o 
  -7  10   4     3394.40     3363.65    123.07 o 
  -6  10   4        9.28        4.58      2.83 o 
  -5  10   4      140.86      128.63      6.34 o 
  -4  10   4       67.87       71.48      3.02 o 
  -3  10   4       84.93       71.87      2.92 o 
  -2  10   4      305.38      266.91      6.83 o 
  -1  10   4      291.13      349.02      6.92 o 
   0  10   4      216.18      222.73      4.29 o 
   1  10   4     1128.28     1271.66     18.43 o 
   2  10   4        5.59        4.29      0.98 o 
   3  10   4       88.26       88.94      3.32 o 
   4  10   4      140.59      137.12      4.68 o 
   5  10   4      160.01      112.83      6.34 o 
   6  10   4       39.49       30.23      2.63 o 
   7  10   4      487.49      476.77     15.89 o 
   8  10   4       30.65       29.94      3.22 o 
   9  10   4       74.44       65.14      8.78 o 
 -10  11   4      121.61      107.47     10.43 o 
  -9  11   4        0.33       -5.56      5.95 o 
  -8  11   4       43.50       29.65      4.78 o 
  -7  11   4     1627.73     1589.96     60.07 o 
  -6  11   4      228.91      230.53     13.26 o 
  -5  11   4      494.13      491.11     27.50 o 
  -4  11   4      345.14      327.67     12.78 o 
  -3  11   4       20.54       25.26      1.76 o 
  -2  11   4      371.81      403.35     12.58 o 
  -1  11   4     2569.96     2633.43     58.22 o 
   0  11   4      495.03      497.94     12.98 o 
   1  11   4      134.15      156.71      4.68 o 
   2  11   4       82.59      102.88      4.19 o 
   3  11   4      197.23      209.86      9.07 o 
   4  11   4      107.38      117.12      4.49 o 
   5  11   4       50.33       41.93      2.92 o 
   6  11   4       22.90       16.87      2.24 o 
   7  11   4        1.02        2.44      2.54 o 
   8  11   4       32.69       28.18      3.32 o 
   9  11   4       13.31       18.33      4.00 o 
  10  11   4       31.28       33.94      5.46 o 
 -10  12   4        9.39        1.27      9.75 o 
  -9  12   4      131.27      111.27      9.95 o 
  -8  12   4      474.82      488.18     22.53 o 
  -7  12   4      175.48      191.43      8.97 o 
  -6  12   4      263.39      243.12     14.05 o 
  -5  12   4      681.90      621.20     32.86 o 
  -4  12   4      293.42      257.06     10.05 o 
  -3  12   4      142.58      130.09      6.34 o 
  -2  12   4        1.01        1.66      1.27 o 
  -1  12   4        5.49        8.78      1.27 o 
   0  12   4      335.35      300.95      9.37 o 
   1  12   4       90.12       81.14      3.51 o 
   2  12   4        5.89        5.85      1.37 o 
   3  12   4       27.56       27.01      2.05 o 
   4  12   4     1550.15     1706.20     71.19 o 
   5  12   4       90.56      103.27      5.36 o 
   6  12   4      162.01      150.08      6.34 o 
   7  12   4        3.58        1.37      2.63 o 
   8  12   4      141.88      126.87      7.70 o 
   9  12   4       48.39       46.91      6.73 o 
 -10  13   4        8.79       21.36     11.12 o 
  -9  13   4       75.61       66.90      6.14 o 
  -8  13   4        0.79       -0.29      6.83 o 
  -7  13   4        8.12       10.34      4.39 o 
  -6  13   4      384.56      374.96     16.57 o 
  -5  13   4     1228.29     1218.41     63.20 o 
  -4  13   4      398.65      408.91     22.92 o 
  -3  13   4       61.34       61.34      3.71 o 
  -2  13   4      525.85      573.61     21.56 o 
  -1  13   4       81.68       92.25      4.10 o 
   0  13   4        0.13        0.20      1.37 o 
   1  13   4      535.24      481.26     13.36 o 
   2  13   4       78.71       70.41      2.83 o 
   3  13   4     1093.73     1117.09     46.91 o 
   4  13   4      424.59      457.07     19.90 o 
   5  13   4       13.27       14.43      2.05 o 
   6  13   4      256.28      232.98      8.49 o 
   7  13   4       10.28        6.44      3.22 o 
   8  13   4       85.27       76.85      9.07 o 
   9  13   4        0.02       -8.78     10.53 o 
 -10  14   4        9.39        5.27      7.61 o 
  -9  14   4        6.93        8.29     11.60 o 
  -8  14   4       57.31       59.10      6.53 o 
  -7  14   4       71.00       58.12      6.73 o 
  -6  14   4       91.70       79.58      4.88 o 
  -5  14   4      235.62      239.61     10.82 o 
  -4  14   4        8.14        6.24      2.83 o 
  -3  14   4       39.54       51.00      4.19 o 
  -2  14   4      341.94      302.90     17.45 o 
  -1  14   4       12.50        9.26      2.34 o 
   0  14   4      221.02      199.23      7.42 o 
   1  14   4        7.33        4.78      1.85 o 
   2  14   4      927.68      858.47     36.58 o 
   3  14   4      206.04      218.55     10.44 o 
   4  14   4        7.93        6.14      1.95 o 
   5  14   4       13.80        9.46      2.44 o 
   6  14   4       79.33       83.96      4.88 o 
   7  14   4       43.66       38.62      5.66 o 
   8  14   4       23.96       22.92      4.49 o 
   9  14   4        0.62        2.93      4.68 o 
  -9  15   4       15.79        5.36      7.12 o 
  -8  15   4      134.65      116.63      6.63 o 
  -7  15   4       46.73       45.25      5.56 o 
  -6  15   4     1668.27     1715.96     54.90 o 
  -5  15   4      356.73      348.43     14.93 o 
  -4  15   4       39.79       42.52      3.90 o 
  -3  15   4      649.33      637.97     34.13 o 
  -2  15   4      162.48      176.70     10.82 o 
  -1  15   4        1.32        2.44      2.34 o 
   0  15   4      111.46       98.50      6.63 o 
   1  15   4      267.14      246.33     11.51 o 
   2  15   4       34.69       25.84      2.54 o 
   3  15   4      395.10      440.98     14.73 o 
   4  15   4        4.08        0.98      2.93 o 
   5  15   4        4.09        4.68      3.51 o 
   6  15   4       99.34       83.09      4.78 o 
   7  15   4       32.03       23.11      4.29 o 
   8  15   4      116.08      132.33      6.63 o 
  -9  16   4       38.70       37.54     11.51 o 
  -8  16   4        1.63        5.17      5.46 o 
  -7  16   4       85.67       72.56      5.85 o 
  -6  16   4       54.72       51.69      6.83 o 
  -5  16   4      341.40      329.52     13.75 o 
  -4  16   4        5.14        1.95      3.61 o 
  -3  16   4      550.78      526.02     21.85 o 
  -2  16   4      133.16      142.18      8.58 o 
  -1  16   4       34.41       39.11      3.80 o 
   0  16   4        4.54        4.10      2.34 o 
   1  16   4       81.78       63.39      5.07 o 
   2  16   4      226.71      232.00     12.09 o 
   3  16   4      628.64      610.19     24.38 o 
   4  16   4       82.47       93.91      4.39 o 
   5  16   4       29.91       34.91      4.10 o 
   6  16   4       10.34        8.39      3.32 o 
   7  16   4       39.09       31.50      5.27 o 
   8  16   4       51.81       48.08      6.24 o 
  -8  17   4        1.98        3.80      8.58 o 
  -7  17   4        6.22        5.36      7.51 o 
  -6  17   4      365.26      316.25     12.09 o 
  -5  17   4      544.01      515.98     19.02 o 
  -4  17   4       72.87       88.55      5.56 o 
  -3  17   4       39.46       35.59      4.00 o 
  -2  17   4       15.36       14.63      2.73 o 
  -1  17   4       97.21      101.71      5.95 o 
   0  17   4       92.89       87.28      5.27 o 
   1  17   4       44.80       52.47      3.61 o 
   2  17   4      396.33      421.19     18.72 o 
   3  17   4        7.67        4.49      3.90 o 
   4  17   4       64.51       70.70      7.51 o 
   5  17   4       26.39       18.72      5.95 o 
   6  17   4       54.73       52.66      4.68 o 
   7  17   4        2.46        6.05      5.27 o 
  -8  18   4       15.34        7.02      8.68 o 
  -7  18   4        6.92       16.19      8.78 o 
  -6  18   4        3.50        2.93      8.48 o 
  -5  18   4        6.66        3.22      3.32 o 
  -4  18   4      155.85      149.40      6.92 o 
  -3  18   4      385.84      401.58     14.14 o 
  -2  18   4      233.36      226.24      9.75 o 
  -1  18   4       17.77       14.14      3.61 o 
   0  18   4       39.29       40.08      4.49 o 
   1  18   4     1901.99     1997.80     61.93 o 
   2  18   4       31.42       15.31      5.95 o 
   3  18   4        0.49        5.56      5.66 o 
   5  18   4      225.57      277.64     10.64 o 
   6  18   4        9.75       11.02      4.00 o 
   7  18   4       44.75       48.66      5.56 o 
  -7  19   4        0.32        5.07      6.44 o 
  -6  19   4       55.86       46.71      9.85 o 
  -5  19   4       96.89       82.31      7.41 o 
  -4  19   4        5.89        8.19      5.27 o 
  -3  19   4       61.40       65.24      4.39 o 
  -2  19   4      142.80      139.35      7.60 o 
  -1  19   4      142.09      151.74      7.99 o 
   0  19   4        1.93        8.19      5.75 o 
   1  19   4      195.44      211.42      9.75 o 
   2  19   4      395.26      421.09     20.97 o 
   3  19   4       37.64       30.33      5.56 o 
   4  19   4       69.35       60.95      5.66 o 
   5  19   4        2.28        3.02      4.19 o 
   6  19   4       56.12       39.89      6.05 o 
  -6  20   4        0.02        7.22      7.70 o 
  -5  20   4        0.78        0.10      7.31 o 
  -4  20   4       64.13       52.37      7.51 o 
  -3  20   4        6.41       10.24      4.97 o 
  -2  20   4       13.44        8.19      7.02 o 
  -1  20   4        0.35       -7.02      7.02 o 
   0  20   4       13.25       14.43      5.07 o 
   1  20   4       57.67       50.61      4.68 o 
   2  20   4      183.21      178.27      8.97 o 
   3  20   4       13.92        8.29      3.80 o 
   4  20   4        0.19       -1.17      4.58 o 
   5  20   4        0.06        1.37      4.00 o 
   6  20   4       28.74       18.53      5.36 o 
  -6  21   4       97.65      105.03      6.53 o 
  -5  21   4        1.43       10.53      5.85 o 
  -4  21   4       60.95       48.57      6.92 o 
  -3  21   4        5.74       18.04      8.68 o 
  -1  21   4        9.56       13.26      5.66 o 
   0  21   4        9.56        7.31      8.09 o 
   1  21   4        1.65       -2.15      5.95 o 
   2  21   4        5.35        4.78      4.10 o 
   3  21   4      128.00      122.39      8.00 o 
   4  21   4        1.90        1.85      3.80 o 
   5  21   4        0.03       -1.85      4.97 o 
  -4  22   4       51.40       50.71      4.88 o 
  -3  22   4       78.86       84.55      5.95 o 
  -2  22   4      358.87      359.94     13.36 o 
  -1  22   4       14.17       18.24      4.58 o 
   0  22   4      170.44      179.34      8.58 o 
   1  22   4      320.60      298.89     10.14 o 
   2  22   4       51.49       49.93      5.46 o 
   3  22   4       22.18       20.19      5.17 o 
   4  22   4       82.04       65.44      4.88 o 
  -3  23   4      156.17      146.67      8.19 o 
  -2  23   4      149.46      148.22      7.02 o 
  -1  23   4       17.66        9.95      5.56 o 
   0  23   4       12.03       10.14      4.19 o 
   1  23   4       94.46       82.99      6.05 o 
   2  23   4       23.15       27.50      5.95 o 
 -12   1   5        4.43       -3.32      7.61 o 
 -10   1   5       44.03       38.33      3.71 o 
  -9   1   5        4.18        4.19      2.73 o 
  -8   1   5        2.04       -1.17      2.44 o 
  -7   1   5       45.97       47.10      3.71 o 
  -6   1   5       46.28       41.93      2.24 o 
  -5   1   5      217.17      314.30      6.34 o 
  -4   1   5      563.24      599.16     10.53 o 
  -3   1   5      289.94      322.88      5.95 o 
  -2   1   5      205.68      191.34      4.29 o 
  -1   1   5     2232.71     2228.92     21.74 o 
   0   1   5      760.49      721.55      8.67 o 
   1   1   5      377.73      411.14      5.56 o 
   2   1   5        0.12        1.07      0.29 o 
   4   1   5       28.75       19.99      1.07 o 
   5   1   5        0.67        3.22      0.88 o 
   6   1   5        1.49        3.22      1.56 o 
   7   1   5      207.31      236.20      9.75 o 
   8   1   5       20.86       20.97      2.44 o 
   9   1   5       64.88       80.36      4.39 o 
  10   1   5        7.58        9.26      4.49 o 
  11   1   5       62.44       78.31      6.53 o 
 -12   2   5       19.35       20.97      5.07 o 
 -10   2   5      115.72      106.39      7.31 o 
  -9   2   5        1.57       -1.27      2.93 o 
  -8   2   5     1322.10     1227.00     64.16 o 
  -7   2   5      136.08       90.69      5.36 o 
  -6   2   5      166.99      133.11      4.20 o 
  -5   2   5      230.63      278.03      5.27 o 
  -4   2   5      421.86      461.36      7.90 o 
  -3   2   5       32.59       62.71      2.05 o 
  -2   2   5       34.04       39.98      1.76 o 
  -1   2   5     2691.68     2619.97     28.28 o 
   0   2   5     1264.56     1179.69     12.87 o 
   1   2   5     7104.63     7338.47     77.14 o 
   2   2   5      235.16      228.20      5.08 o 
   3   2   5     1835.26     2093.75     18.43 o 
   4   2   5      538.81      567.18      8.39 o 
   5   2   5       69.63       69.82      2.63 o 
   6   2   5       21.65       16.77      1.46 o 
   7   2   5       33.94       29.35      2.24 o 
   8   2   5       42.51       41.45      2.54 o 
   9   2   5      489.33      594.39     16.87 o 
  10   2   5      142.12      147.94      8.39 o 
  11   2   5      107.92      131.17      5.95 o 
 -12   3   5       90.13       83.67     11.21 o 
 -10   3   5        0.02       -0.59      3.41 o 
  -9   3   5        6.95        9.75      2.93 o 
  -8   3   5       28.57       32.18      3.71 o 
  -7   3   5      324.93      352.83     13.55 o 
  -6   3   5       52.98       28.18      2.05 o 
  -5   3   5      658.53      729.25     10.73 o 
  -4   3   5      760.29      706.73     10.64 o 
  -3   3   5      353.76      409.68      7.02 o 
  -2   3   5       76.67       80.65      2.34 o 
  -1   3   5      948.84      986.22     12.00 o 
   0   3   5     1454.58     1352.31     14.73 o 
   1   3   5      558.79      619.35      6.92 o 
   2   3   5     2273.31     2369.06     28.37 o 
   3   3   5     2722.58     3246.82     27.21 o 
   4   3   5      309.32      372.04      5.65 o 
   5   3   5        2.82        3.71      1.46 o 
   6   3   5      238.92      248.09      6.72 o 
   7   3   5      386.61      416.70     16.09 o 
   8   3   5      286.72      312.16     11.41 o 
   9   3   5       13.41       18.43      4.10 o 
  10   3   5       79.48       84.84      5.85 o 
  11   3   5        2.21       23.02      8.78 o 
 -12   4   5      115.62      133.70      7.12 o 
 -10   4   5       11.92       10.53      4.78 o 
  -9   4   5      223.27      213.08     11.12 o 
  -8   4   5      334.84      220.30     13.36 o 
  -7   4   5        0.31       -0.20      2.05 o 
  -6   4   5      198.13      226.83      7.31 o 
  -5   4   5      259.28      241.26      6.15 o 
  -4   4   5     3093.03     3569.61     32.86 o 
  -3   4   5      281.74      292.95      6.04 o 
  -2   4   5     2425.36     2392.46     23.79 o 
  -1   4   5      178.59      198.46      4.09 o 
   0   4   5     2730.34     2558.82     23.89 o 
   1   4   5      131.90      128.43      2.73 o 
   2   4   5      134.12       88.65      2.63 o 
   3   4   5        1.59        4.19      0.29 o 
   4   4   5      722.97      732.96      9.26 o 
   5   4   5       47.38       47.39      1.95 o 
   6   4   5      115.98      116.44      3.90 o 
   7   4   5      267.68      286.02     11.80 o 
   8   4   5        0.24        1.56      2.15 o 
   9   4   5        0.02        0.00      2.93 o 
  10   4   5      330.04      460.09     11.41 o 
  11   4   5       36.46       40.57      5.95 o 
 -12   5   5       65.72       65.44      5.75 o 
 -11   5   5       75.68       72.95      7.80 o 
 -10   5   5        0.31        2.44      5.85 o 
  -9   5   5      393.05      321.24     14.73 o 
  -8   5   5        5.00        8.29      3.22 o 
  -7   5   5      783.85      732.08     38.62 o 
  -6   5   5       38.26       54.32      3.12 o 
  -5   5   5      490.95      485.94     10.44 o 
  -4   5   5      601.39      648.90      8.97 o 
  -3   5   5        7.17        2.44      0.88 o 
  -2   5   5      145.91      100.54      2.73 o 
  -1   5   5     2635.50     2819.69     26.53 o 
   0   5   5       39.48       40.96      1.37 o 
   1   5   5     1038.69     1056.14     11.41 o 
   2   5   5     1342.12     1429.25     12.78 o 
   3   5   5        9.04        2.83      0.39 o 
   4   5   5        8.00        7.41      0.78 o 
   5   5   5        2.04        1.66      0.78 o 
   6   5   5      111.64      102.88      4.19 o 
   7   5   5     3295.11     3834.97    157.50 o 
   8   5   5       15.31       15.41      2.44 o 
   9   5   5      106.32      110.78      4.78 o 
  10   5   5      300.53      359.66      8.39 o 
 -11   6   5       16.47       11.02     10.04 o 
 -10   6   5       58.74       64.95      5.95 o 
  -9   6   5      240.52      252.00     11.80 o 
  -8   6   5       20.42       14.04      4.10 o 
  -7   6   5       22.95       10.24      2.63 o 
  -6   6   5      176.88      151.55      6.34 o 
  -5   6   5       14.57       15.90      1.46 o 
  -4   6   5        0.34        1.07      0.98 o 
  -3   6   5      669.88      724.68     10.53 o 
  -2   6   5     1630.91     1536.13     17.95 o 
  -1   6   5     3329.35     3596.34     33.16 o 
   0   6   5      413.80      432.99      7.51 o 
   1   6   5     9834.98    10857.57    117.90 o 
   2   6   5      187.17      192.60      3.02 o 
   3   6   5        1.54        0.88      0.49 o 
   4   6   5      160.33      144.82      7.02 o 
   5   6   5      116.79      103.96      4.00 o 
   6   6   5      185.67      173.48      7.02 o 
   7   6   5        9.55       18.33      2.73 o 
   8   6   5       32.35       38.23      2.73 o 
   9   6   5       32.48       34.52      2.83 o 
  10   6   5        9.44        5.56      3.32 o 
 -11   7   5       41.56       51.30      9.85 o 
 -10   7   5       96.84       70.60      6.14 o 
  -9   7   5      102.42       79.97      5.27 o 
  -8   7   5      310.29      306.90     14.05 o 
  -7   7   5        9.87       12.58      2.63 o 
  -6   7   5       94.87       88.94      5.36 o 
  -5   7   5      770.61      768.55     20.97 o 
  -4   7   5      265.24      239.41      6.34 o 
  -3   7   5      474.04      448.69      7.42 o 
  -2   7   5      174.16      200.80      4.09 o 
  -1   7   5      318.60      399.83      6.34 o 
   0   7   5      311.48      346.00      6.44 o 
   1   7   5       64.18       67.19      1.66 o 
   2   7   5      606.78      582.59      7.02 o 
   3   7   5      691.32      673.37      9.56 o 
   4   7   5       70.04       63.19      2.44 o 
   5   7   5       15.52       16.97      1.46 o 
   6   7   5     1082.90     1083.25     45.35 o 
   7   7   5      609.86      754.51     23.89 o 
   8   7   5        7.49        8.19      2.24 o 
   9   7   5       18.05       18.53      2.92 o 
  10   7   5       15.15       15.90      3.61 o 
 -11   8   5      203.88      227.03     15.61 o 
 -10   8   5        4.78        9.46      6.53 o 
  -9   8   5      339.24      318.20     16.48 o 
  -8   8   5      561.43      514.71     21.85 o 
  -7   8   5       64.61       54.32      4.29 o 
  -6   8   5       30.59       35.20      3.12 o 
  -5   8   5       55.92       50.52      2.92 o 
  -4   8   5      648.78      590.68     15.12 o 
  -3   8   5       52.45       43.40      1.76 o 
  -2   8   5      805.19      861.88     12.28 o 
  -1   8   5      530.99      642.46     11.51 o 
   1   8   5       32.69       42.91      1.46 o 
   2   8   5      518.10      551.86      7.90 o 
   3   8   5       31.29       28.87      1.46 o 
   4   8   5       50.93       45.25      1.85 o 
   5   8   5      327.71      344.73     11.21 o 
   6   8   5      859.16      869.20     37.74 o 
   7   8   5      660.05      664.31     21.56 o 
   8   8   5      396.99      394.86     12.00 o 
   9   8   5        7.25        6.24      3.02 o 
 -11   9   5      130.39      144.43     11.71 o 
 -10   9   5        4.68        1.85      7.61 o 
  -8   9   5       65.24       54.12      4.88 o 
  -7   9   5      891.15      852.43     44.28 o 
  -6   9   5      230.36      232.68     13.85 o 
  -5   9   5     1463.76     1449.82     45.73 o 
  -4   9   5       46.83       47.10      2.24 o 
  -3   9   5      164.75      169.69      3.81 o 
  -2   9   5      150.15      160.61      3.70 o 
  -1   9   5      297.97      314.50      5.45 o 
   0   9   5     3453.12     3675.52     34.04 o 
   1   9   5      803.68      850.96     12.58 o 
   2   9   5       71.46       76.46      2.44 o 
   3   9   5      118.30      140.43      5.56 o 
   4   9   5       34.69       43.10      2.34 o 
   5   9   5      195.56      214.55      9.94 o 
   6   9   5      363.88      341.32     15.31 o 
   7   9   5      832.63      941.94     29.45 o 
   8   9   5        6.29        8.48      2.54 o 
   9   9   5        3.51        6.24      3.22 o 
 -11  10   5       32.88       47.20      9.56 o 
  -9  10   5       37.66       41.54      7.02 o 
  -8  10   5       71.48       79.58      4.78 o 
  -7  10   5      828.86      832.62     33.64 o 
  -6  10   5      174.75      194.17     11.32 o 
  -5  10   5      329.64      350.29     13.55 o 
  -4  10   5        8.20       11.12      2.63 o 
  -3  10   5        0.48        3.61      1.07 o 
  -2  10   5      394.78      368.13     10.14 o 
  -1  10   5      221.44      201.09      5.27 o 
   0  10   5       79.81       83.57      2.63 o 
   1  10   5     1189.93     1312.13     30.91 o 
   2  10   5        1.57        4.68      0.98 o 
   3  10   5        7.85        5.27      1.07 o 
   4  10   5      462.15      448.20     13.07 o 
   5  10   5      732.16      723.89     30.32 o 
   6  10   5      105.14      106.10      4.88 o 
   7  10   5        7.79        5.17      2.93 o 
   8  10   5       13.57        9.17      2.93 o 
   9  10   5       85.11       96.64      6.14 o 
 -10  11   5       20.70       14.73      8.29 o 
  -9  11   5        0.01        1.66      3.80 o 
  -8  11   5       95.30       68.65      6.83 o 
  -7  11   5      899.69      909.08     34.91 o 
  -6  11   5       17.39       15.12      3.12 o 
  -5  11   5      174.87      193.38     11.12 o 
  -4  11   5      274.33      268.66     10.53 o 
  -3  11   5        2.95        1.76      1.46 o 
  -2  11   5        6.91        4.58      1.27 o 
  -1  11   5       40.27       60.56      2.54 o 
   0  11   5      419.73      422.07     10.64 o 
   1  11   5      394.74      386.87     11.32 o 
   2  11   5       95.77       65.83      2.92 o 
   3  11   5       19.80       25.55      2.24 o 
   4  11   5        8.96        9.75      1.56 o 
   5  11   5        0.84        3.02      1.76 o 
   6  11   5      118.94      124.83      6.14 o 
   7  11   5       24.60       18.82      2.63 o 
   8  11   5        1.81        1.07      2.93 o 
   9  11   5        0.04        0.88      3.71 o 
 -10  12   5        6.65       13.46      7.22 o 
  -9  12   5       82.42       63.88      7.12 o 
  -7  12   5      138.81      137.99      7.51 o 
  -6  12   5       64.89       62.12      4.58 o 
  -5  12   5      432.30      424.02     22.92 o 
  -4  12   5        6.07        5.85      2.34 o 
  -3  12   5      299.56      285.63     11.41 o 
  -2  12   5       36.04       29.65      2.83 o 
  -1  12   5      439.23      402.17     11.80 o 
   0  12   5     2172.66     2513.38     63.78 o 
   1  12   5       13.75       17.36      1.76 o 
   2  12   5       78.25       80.06      3.71 o 
   3  12   5      231.05      248.96     11.32 o 
   4  12   5       76.22       80.26      4.29 o 
   5  12   5      133.26      147.54      5.85 o 
   6  12   5       36.69       27.89      2.73 o 
   7  12   5       10.12        6.73      2.93 o 
   8  12   5       27.17       19.60      3.90 o 
   9  12   5        8.96       11.31      3.90 o 
 -10  13   5       78.20       86.60     12.87 o 
  -9  13   5       19.18        7.90      7.41 o 
  -8  13   5        4.72       11.12      4.88 o 
  -7  13   5      162.28      147.54     12.09 o 
  -6  13   5       56.46       55.78      4.19 o 
  -5  13   5     1766.15     1753.99     90.89 o 
  -4  13   5      226.89      212.60     12.28 o 
  -3  13   5        4.19        6.44      1.95 o 
  -2  13   5      527.89      546.80     19.41 o 
  -1  13   5      164.68      126.68      4.68 o 
   0  13   5      160.33      153.30      5.45 o 
   1  13   5      566.59      502.03     14.82 o 
   2  13   5      632.74      660.41     35.01 o 
   3  13   5     1509.79     1546.37     64.86 o 
   4  13   5        7.57        6.24      1.76 o 
   5  13   5       59.50       58.80      3.22 o 
   6  13   5      154.36      165.88      6.15 o 
   7  13   5       41.12       44.37      4.29 o 
   8  13   5        0.60        1.46      3.71 o 
   9  13   5      148.62      154.48      7.22 o 
  -9  14   5       41.61       50.52      9.75 o 
  -8  14   5       64.38       50.42      5.17 o 
  -7  14   5     1691.17     1590.45     71.19 o 
  -6  14   5      320.14      310.69     14.23 o 
  -5  14   5      812.18      812.73     31.50 o 
  -4  14   5       51.87       47.59      4.19 o 
  -3  14   5       36.85       27.70      3.41 o 
  -2  14   5       35.44       28.57      3.02 o 
  -1  14   5       32.38       34.91      3.22 o 
   0  14   5      109.51      114.29      5.95 o 
   1  14   5     1124.37     1202.13     88.83 o 
   2  14   5       28.29       31.21      2.44 o 
   3  14   5       14.82       14.14      2.05 o 
   4  14   5        7.84        6.92      2.15 o 
   5  14   5      431.89      485.16     16.19 o 
   6  14   5        1.57        4.78      2.54 o 
   7  14   5       92.75       86.01      5.07 o 
   8  14   5        8.90        7.61      3.90 o 
  -9  15   5       13.48       12.48      7.70 o 
  -8  15   5       59.62       52.17      8.09 o 
  -7  15   5       99.81       93.81     10.14 o 
  -6  15   5       67.14       66.41      4.58 o 
  -5  15   5      302.68      292.65     13.16 o 
  -4  15   5       34.58       34.52      3.71 o 
  -3  15   5       24.43       25.16      3.51 o 
  -2  15   5        6.43        6.73      2.34 o 
  -1  15   5       17.24       17.16      2.44 o 
   0  15   5       42.45       45.05      4.00 o 
   1  15   5      298.34      295.68     14.34 o 
   2  15   5      881.48      997.92     51.79 o 
   3  15   5       28.03       23.70      2.05 o 
   4  15   5       53.36       47.10      2.73 o 
   5  15   5       22.06       23.60      2.92 o 
   6  15   5       70.01       72.95      5.46 o 
   7  15   5      124.16      132.13      5.65 o 
   8  15   5        8.53        0.00      6.34 o 
  -9  16   5       29.74       42.23     11.41 o 
  -8  16   5       20.59       11.99      9.85 o 
  -7  16   5       16.41       22.62      6.44 o 
  -6  16   5      215.48      168.71      9.56 o 
  -5  16   5      297.99      295.10     11.32 o 
  -4  16   5     1143.97     1156.58     43.21 o 
  -3  16   5      147.97      128.14      6.73 o 
  -2  16   5      173.18      168.91      8.10 o 
  -1  16   5      404.50      373.69     20.49 o 
   0  16   5      335.57      364.91     30.23 o 
   1  16   5      126.06      121.31      6.24 o 
   2  16   5      873.81      930.73     30.03 o 
   3  16   5      455.89      498.03     22.92 o 
   4  16   5      608.39      695.13     22.24 o 
   5  16   5        3.24       -4.68      4.68 o 
   6  16   5        3.41        1.46      2.73 o 
   7  16   5      164.86      151.45      6.34 o 
   8  16   5      117.75      105.52      5.17 o 
  -8  17   5       30.09       25.65      9.85 o 
  -7  17   5       30.64       19.41      9.36 o 
  -6  17   5       31.72       23.40      6.92 o 
  -5  17   5       63.37       51.30      4.88 o 
  -4  17   5      181.16      181.10      9.26 o 
  -3  17   5        0.18       -0.20      2.44 o 
  -2  17   5      392.73      421.39     17.27 o 
  -1  17   5        0.01        2.63      3.12 o 
   0  17   5       15.35        9.17      2.63 o 
   1  17   5        6.66        4.78      3.12 o 
   2  17   5      711.57      800.05     31.50 o 
   3  17   5        9.89       12.29      3.90 o 
   4  17   5       23.43       24.28      2.92 o 
   5  17   5       43.37       38.81      3.71 o 
   6  17   5        0.51        4.68      3.71 o 
   7  17   5       13.29        9.95      4.88 o 
  -8  18   5       31.00       28.28      5.27 o 
  -7  18   5       11.98       11.51      9.75 o 
  -6  18   5       10.78        1.07      7.90 o 
  -5  18   5       29.73       26.82      5.66 o 
  -4  18   5       24.99       20.67      4.78 o 
  -3  18   5      270.78      296.17     11.32 o 
  -2  18   5      361.92      332.15     11.41 o 
  -1  18   5        0.17       -1.17      5.27 o 
   0  18   5       59.85       49.35      3.80 o 
   1  18   5      438.27      465.46     16.87 o 
   2  18   5       35.80       33.35      6.83 o 
   3  18   5        0.26        8.39      6.24 o 
   4  18   5       23.44       15.51      4.19 o 
   5  18   5        1.72        3.12      3.71 o 
   6  18   5       34.92       37.64      5.85 o 
   7  18   5        8.89        3.02      5.66 o 
  -7  19   5       16.06       19.31      4.49 o 
  -6  19   5      110.28       85.33     11.60 o 
  -5  19   5        3.27        4.68      6.24 o 
  -4  19   5       15.75       21.84      5.56 o 
  -3  19   5      337.95      383.84     20.97 o 
  -2  19   5       14.95       23.60      5.17 o 
  -1  19   5       35.38       39.98      5.36 o 
   0  19   5      248.24      244.67     16.00 o 
   1  19   5       12.02       14.24      3.80 o 
   2  19   5       13.90       10.73      4.19 o 
   3  19   5       66.89       76.65      7.80 o 
   4  19   5      120.92      120.14      7.22 o 
   5  19   5       42.87       32.96      6.44 o 
   6  19   5       41.24       46.03      5.36 o 
  -6  20   5       21.75       26.33      6.05 o 
  -5  20   5       77.83       65.83      7.12 o 
  -4  20   5        1.10        5.17      6.83 o 
  -3  20   5        4.13        6.63      7.61 o 
  -2  20   5      223.42      215.13     12.19 o 
  -1  20   5      328.88      326.30     15.50 o 
   0  20   5        0.04       -3.71      6.83 o 
   1  20   5      130.41      158.27      9.17 o 
   2  20   5       37.33       32.96      4.78 o 
   3  20   5      172.59      171.44      6.83 o 
   4  20   5        4.61       -0.49      4.58 o 
   5  20   5       10.48       17.16      8.97 o 
  -5  21   5       24.84       16.58      4.49 o 
  -4  21   5        1.28        4.68      4.58 o 
  -3  21   5        4.98        7.80      4.88 o 
  -2  21   5       39.46       50.32      4.88 o 
  -1  21   5       62.24       64.75      6.05 o 
   0  21   5      118.19      114.49      6.53 o 
   1  21   5      123.04      124.44      6.34 o 
   2  21   5        7.97        8.29      3.71 o 
   3  21   5        7.52        3.51      4.39 o 
   4  21   5        8.69       11.51      4.58 o 
  -4  22   5       33.83       25.45      6.73 o 
  -3  22   5       51.66       43.59      6.53 o 
  -2  22   5       31.08       28.28      4.68 o 
  -1  22   5       13.73       21.94      6.53 o 
   0  22   5       24.63       27.40      6.53 o 
   1  22   5       19.51       23.99      5.75 o 
   2  22   5        0.36        3.41      5.36 o 
   3  22   5        0.21        4.10      5.17 o 
  -3  23   5       94.54       83.77      5.36 o 
  -2  23   5        8.64       12.48      6.92 o 
  -1  23   5       39.07       33.64      6.05 o 
   0  23   5        2.36        4.78      4.49 o 
   1  23   5        9.09        8.48      4.00 o 
   2  23   5       50.62       45.05      4.39 o 
 -12   0   6      116.35       85.72     12.78 o 
 -10   0   6       34.29       27.40      5.95 o 
  -9   0   6      383.01      377.98     21.65 o 
  -8   0   6       35.31       10.24      3.61 o 
  -7   0   6       25.01       27.31      4.88 o 
  -6   0   6     3085.93     3304.95    139.26 o 
  -5   0   6       38.01       45.05      2.24 o 
  -4   0   6      730.11      780.85     16.09 o 
  -3   0   6     1112.56     1189.35     23.11 o 
  -2   0   6      667.78      745.44     15.02 o 
  -1   0   6      271.58      261.46      6.15 o 
   0   0   6     6703.82     6856.42     88.35 o 
   1   0   6      213.61      182.56      4.97 o 
   2   0   6      981.80      924.19     15.80 o 
   3   0   6      288.11      321.04      7.51 o 
   4   0   6     3288.19     3857.79     44.18 o 
   6   0   6        9.54        6.05      2.15 o 
   7   0   6        5.12        4.58      2.54 o 
   8   0   6       75.88       91.67      4.97 o 
   9   0   6       13.22       14.34      2.73 o 
  10   0   6      428.45      541.33     21.26 o 
  11   0   6        8.76       11.02      5.27 o 
 -12   1   6       84.16       82.21      9.17 o 
 -10   1   6        0.07       -2.34      4.58 o 
  -9   1   6      402.03      352.24     15.21 o 
  -8   1   6        5.49        3.12      2.83 o 
  -7   1   6       17.94       10.92      2.93 o 
  -6   1   6      340.95      289.24     11.21 o 
  -5   1   6        2.02        0.59      1.27 o 
  -4   1   6     3595.49     3660.70     37.54 o 
  -3   1   6      112.10       99.86      2.54 o 
  -2   1   6      688.86      687.71      9.65 o 
  -1   1   6       37.43       26.82      1.17 o 
   0   1   6     2840.93     2805.94     23.40 o 
   1   1   6      683.35      718.92      8.39 o 
   2   1   6       11.64       10.82      0.49 o 
   3   1   6     1806.73     2007.84     17.56 o 
   4   1   6      243.71      289.54      5.08 o 
   5   1   6      381.07      384.62     10.05 o 
   6   1   6       45.31       60.07      2.44 o 
   7   1   6        5.54        5.66      1.95 o 
   8   1   6      263.64      334.30      9.85 o 
   9   1   6        9.33        9.26      3.32 o 
  10   1   6       87.36      114.59      7.70 o 
 -12   2   6      104.62       97.91      6.05 o 
 -10   2   6      361.46      367.75     19.02 o 
  -9   2   6      143.12      121.51      6.92 o 
  -8   2   6      391.85      358.10     19.70 o 
  -7   2   6       11.54        3.32      2.34 o 
  -6   2   6       65.11       72.95      4.39 o 
  -5   2   6     1661.97     1694.79     27.50 o 
  -4   2   6        1.11        1.66      0.88 o 
  -3   2   6     1761.35     1941.91     21.85 o 
  -2   2   6      580.58      622.86     10.14 o 
  -1   2   6      344.31      394.07      7.02 o 
   0   2   6      155.73      137.21      2.83 o 
   1   2   6       95.45       93.13      1.95 o 
   2   2   6       78.69       91.08      1.95 o 
   3   2   6      151.01      154.96      2.54 o 
   4   2   6      176.47      180.31      3.51 o 
   5   2   6       74.80       83.38      2.73 o 
   6   2   6       93.63      112.54      4.68 o 
   7   2   6       44.38       49.15      3.02 o 
   8   2   6        0.43       -0.10      2.05 o 
   9   2   6       13.80       12.78      3.32 o 
  10   2   6        0.58       -4.49      4.49 o 
 -12   3   6       15.33       20.09      6.34 o 
 -10   3   6       16.27        8.00      6.53 o 
  -9   3   6      334.51      308.65     15.02 o 
  -8   3   6      298.57      296.85     16.57 o 
  -7   3   6      152.46      149.40      7.42 o 
  -6   3   6      516.55      457.07     16.68 o 
  -5   3   6      390.55      424.30      8.10 o 
  -4   3   6      867.75      885.77     13.07 o 
  -3   3   6     1958.35     1968.34     23.01 o 
  -2   3   6       14.86       13.75      0.88 o 
  -1   3   6      755.61      629.88      8.97 o 
   0   3   6     2526.00     2540.11     25.26 o 
   1   3   6      615.84      560.35      6.92 o 
   2   3   6       93.24      117.51      3.90 o 
   3   3   6     2900.51     3342.89     43.98 o 
   4   3   6       19.27       21.26      0.97 o 
   5   3   6       65.94       48.17      2.05 o 
   6   3   6        7.23        6.44      1.17 o 
   7   3   6       90.13       92.35      5.07 o 
   8   3   6        0.47        3.32      2.34 o 
   9   3   6       40.56       42.62      3.51 o 
  10   3   6        6.27        3.41      3.61 o 
 -12   4   6       37.39       39.59      4.88 o 
 -11   4   6        3.92       10.63      8.58 o 
 -10   4   6        2.31        2.54      4.10 o 
  -9   4   6      341.54      337.90     14.73 o 
  -8   4   6     1171.89      973.64     50.42 o 
  -7   4   6     1037.65     1075.93     35.31 o 
  -6   4   6        0.07        0.29      1.95 o 
  -5   4   6        2.23        0.88      1.17 o 
  -4   4   6     7125.53     7288.83     62.21 o 
  -3   4   6       36.39       21.36      1.17 o 
  -2   4   6     1211.42     1348.70     17.84 o 
  -1   4   6       61.63       76.16      2.44 o 
   0   4   6     1333.61     1522.58     15.41 o 
   1   4   6     1553.55     1488.65     14.82 o 
   2   4   6     2137.37     2461.30     32.57 o 
   3   4   6      370.94      365.50      7.90 o 
   4   4   6       21.54       26.14      1.46 o 
   5   4   6      140.35      135.06      4.29 o 
   6   4   6        0.88        1.95      1.27 o 
   7   4   6      348.58      352.92     14.05 o 
   8   4   6      374.23      431.43     12.39 o 
   9   4   6        2.29       -2.24      2.24 o 
  10   4   6       33.69       40.28      3.80 o 
 -11   5   6        4.18       11.02     10.43 o 
 -10   5   6       15.94       12.78      4.29 o 
  -9   5   6      180.31      134.67      7.70 o 
  -8   5   6      300.71      257.26     14.53 o 
  -7   5   6      616.57      578.39     31.11 o 
  -6   5   6       29.76       26.14      2.92 o 
  -5   5   6      600.34      612.91     15.50 o 
  -4   5   6      626.70      587.85      8.67 o 
  -3   5   6        1.05        0.29      0.78 o 
  -2   5   6     1123.90     1193.35     14.93 o 
  -1   5   6     7813.99     8122.62     78.61 o 
   0   5   6       62.16       80.55      2.24 o 
   1   5   6      283.79      315.68      5.17 o 
   2   5   6     1875.15     2188.93     26.62 o 
   3   5   6      459.09      526.90      9.94 o 
   4   5   6      467.04      484.67     18.43 o 
   5   5   6        2.09        1.66      0.78 o 
   6   5   6       68.87       45.83      2.44 o 
   7   5   6      397.82      421.39     13.75 o 
   8   5   6      208.48      233.85      7.42 o 
   9   5   6      105.06      110.10      5.07 o 
  10   5   6      105.89      139.94      8.49 o 
 -11   6   6      188.20      218.93     15.21 o 
 -10   6   6        0.10        4.97      6.92 o 
  -9   6   6       70.17       66.22      5.27 o 
  -8   6   6        0.00        1.07      2.44 o 
  -7   6   6      575.27      519.39     28.67 o 
  -6   6   6       37.04       32.08      3.41 o 
  -5   6   6      890.60      843.85     19.79 o 
  -4   6   6      129.09      120.73      3.71 o 
  -3   6   6        2.28        1.27      0.78 o 
  -2   6   6        8.95       10.14      0.88 o 
  -1   6   6     1627.71     1706.40     21.06 o 
   0   6   6      355.56      399.63      6.63 o 
   1   6   6     1028.19      841.20     10.24 o 
   2   6   6      108.29      126.29      2.34 o 
   3   6   6      140.49      171.84      5.17 o 
   4   6   6       47.70       44.57      1.56 o 
   5   6   6       33.69       40.76      1.85 o 
   6   6   6       12.67        7.90      1.17 o 
   7   6   6      126.43      150.96      5.95 o 
   8   6   6        4.51        6.63      2.24 o 
   9   6   6       10.94       15.90      3.02 o 
  10   6   6        0.82        4.39      3.61 o 
 -11   7   6       20.49       13.55     11.02 o 
  -9   7   6       14.62       15.60      4.39 o 
  -8   7   6      134.72      116.05      7.51 o 
  -7   7   6        0.68       -0.78      3.22 o 
  -6   7   6     1301.97     1307.35     42.62 o 
  -5   7   6      814.95      820.14     27.41 o 
  -4   7   6      684.35      659.14      9.85 o 
  -3   7   6      318.41      285.73      5.76 o 
  -2   7   6       55.37       43.79      1.56 o 
  -1   7   6     2403.26     2744.30     29.45 o 
   0   7   6        2.84       15.99      1.07 o 
   1   7   6       19.88       33.84      1.27 o 
   2   7   6       10.20        3.80      0.59 o 
   3   7   6      290.31      258.92      9.94 o 
   4   7   6      229.96      222.05      6.92 o 
   5   7   6        9.46        4.58      0.88 o 
   6   7   6      101.95       75.87      4.19 o 
   7   7   6      664.19      653.38     21.74 o 
   8   7   6      409.55      446.15     12.98 o 
   9   7   6       55.13       61.24      3.51 o 
  10   7   6       16.53       20.67      3.61 o 
 -11   8   6      107.05      127.36     14.24 o 
  -9   8   6       79.22       75.29      6.24 o 
  -8   8   6      215.21      211.22     10.44 o 
  -7   8   6        6.25        7.31      2.83 o 
  -6   8   6       67.15       63.00      5.07 o 
  -5   8   6       84.74       88.84      4.29 o 
  -4   8   6       72.75       74.11      3.02 o 
  -3   8   6       85.71       74.99      2.34 o 
  -2   8   6      247.99      292.95      5.76 o 
  -1   8   6      365.06      374.37      7.31 o 
   0   8   6      103.48      111.27      2.83 o 
   1   8   6        4.93        7.70      0.78 o 
   2   8   6      811.24      895.43     10.73 o 
   3   8   6      356.57      341.42      8.49 o 
   4   8   6       81.76       84.65      3.12 o 
   5   8   6      110.57      112.54      5.56 o 
   6   8   6       62.11       46.81      3.12 o 
   7   8   6      278.10      282.23      9.65 o 
   8   8   6       56.19       52.76      3.22 o 
   9   8   6        1.97        2.15      3.12 o 
  10   8   6       18.79       18.82      3.61 o 
 -11   9   6      310.62      327.96     18.43 o 
 -10   9   6      278.50      277.44     14.43 o 
  -9   9   6      198.76      179.44      9.94 o 
  -8   9   6      138.10      119.17      7.22 o 
  -7   9   6      504.31      509.54     27.41 o 
  -6   9   6        2.14        6.53      3.41 o 
  -5   9   6      277.85      268.09     10.53 o 
  -4   9   6       15.89       17.75      1.85 o 
  -3   9   6      906.19      920.20     22.81 o 
  -2   9   6      108.19      102.59      2.83 o 
  -1   9   6     1770.67     1910.81     24.87 o 
   0   9   6        8.61        1.95      1.07 o 
   1   9   6      153.67      176.81      4.20 o 
   2   9   6      414.20      415.63     10.64 o 
   3   9   6      274.98      281.16      8.10 o 
   4   9   6      153.23      144.13      5.65 o 
   5   9   6      166.49      152.71      7.51 o 
   6   9   6        0.91        1.56      1.27 o 
   7   9   6     1563.40     1586.65     39.49 o 
   8   9   6       20.30       20.58      2.34 o 
   9   9   6       23.87       25.16      3.02 o 
  10   9   6       60.12       87.28      7.31 o 
 -11  10   6        3.54       10.63      5.27 o 
 -10  10   6       48.22       52.08     11.02 o 
  -9  10   6        1.19        9.65      6.34 o 
  -8  10   6      340.60      304.75     12.87 o 
  -7  10   6      607.38      603.84     24.08 o 
  -6  10   6     1007.53      992.16     51.88 o 
  -5  10   6      688.00      649.68     22.81 o 
  -4  10   6      116.15      113.03      5.66 o 
  -3  10   6      854.38      700.38     19.60 o 
  -2  10   6       13.97       20.67      1.46 o 
  -1  10   6      905.76      862.76     20.67 o 
   0  10   6       49.86       42.81      2.05 o 
   1  10   6     2926.46     3246.53     71.10 o 
   2  10   6      407.56      415.43     15.21 o 
   3  10   6      346.43      371.35     11.12 o 
   4  10   6       13.83       13.46      1.46 o 
   5  10   6       42.89       27.01      2.15 o 
   6  10   6       15.31       12.48      1.76 o 
   7  10   6       30.80       32.28      2.54 o 
   8  10   6        4.47        1.56      2.63 o 
   9  10   6       57.52       50.22      4.29 o 
 -10  11   6       48.29       41.15     10.73 o 
  -8  11   6      399.81      335.86     21.45 o 
  -7  11   6       42.21       42.71      4.78 o 
  -6  11   6      939.67      891.44     47.11 o 
  -5  11   6      111.52      105.32      6.53 o 
  -4  11   6        0.12        1.17      2.34 o 
  -3  11   6        1.60        3.51      1.56 o 
  -2  11   6        0.96        1.76      1.66 o 
  -1  11   6      325.51      392.71     10.44 o 
   0  11   6      289.18      293.24      9.65 o 
   1  11   6      147.07      158.47      5.76 o 
   2  11   6     2106.34     2162.21     55.39 o 
   3  11   6     1070.06     1135.52     28.87 o 
   4  11   6      314.34      305.13     13.46 o 
   5  11   6       11.85       10.14      1.76 o 
   6  11   6       11.45       11.70      1.95 o 
   7  11   6      225.36      228.20      7.22 o 
   8  11   6       47.80       42.13      3.41 o 
   9  11   6       19.88       15.99      3.90 o 
 -10  12   6        5.66       16.58      6.92 o 
  -9  12   6       66.09       67.19     10.34 o 
  -8  12   6      398.65      346.48     19.22 o 
  -7  12   6      340.30      337.22     14.82 o 
  -6  12   6      961.36      934.34     36.58 o 
  -5  12   6      679.92      651.24     34.81 o 
  -4  12   6     2057.93     2098.82    107.08 o 
  -3  12   6      381.96      381.70     15.61 o 
  -2  12   6      157.69      156.43      5.76 o 
  -1  12   6     1009.29      971.69     26.82 o 
   0  12   6     3310.89     3633.99     89.23 o 
   1  12   6      433.47      466.24     16.97 o 
   2  12   6      465.41      483.51     13.26 o 
   3  12   6      563.51      628.23     27.21 o 
   4  12   6      257.17      247.80     11.41 o 
   5  12   6        7.59        9.95      2.05 o 
   6  12   6       11.09       14.43      2.54 o 
   7  12   6        9.79        9.56      2.63 o 
   8  12   6       50.46       42.42      3.61 o 
   9  12   6       25.53       25.75      4.29 o 
 -10  13   6        4.68        6.44      7.12 o 
  -9  13   6        4.68        5.27      6.73 o 
  -8  13   6       83.36       76.75      8.48 o 
  -7  13   6      316.75      312.16     12.87 o 
  -6  13   6     1909.65     1802.65     69.53 o 
  -5  13   6     1980.19     1871.01     95.47 o 
  -4  13   6      341.52      334.40     18.52 o 
  -3  13   6       33.74       26.72      3.22 o 
  -2  13   6      415.72      385.88     21.65 o 
  -1  13   6      257.36      290.22     10.14 o 
   0  13   6      243.44      241.75      7.99 o 
   1  13   6       60.02       64.46      3.90 o 
   2  13   6      349.17      386.37     17.36 o 
   3  13   6        4.18        2.54      1.76 o 
   4  13   6       26.60       23.21      2.24 o 
   5  13   6       60.23       59.49      3.41 o 
   6  13   6        8.47        6.34      2.15 o 
   7  13   6      111.96       97.81      5.07 o 
   8  13   6        4.54        6.34      3.41 o 
   9  13   6       71.48       59.78      4.19 o 
  -9  14   6       15.25       10.34      6.24 o 
  -8  14   6       61.00       67.00     10.63 o 
  -7  14   6      528.34      505.93     19.50 o 
  -6  14   6       17.26       13.75      3.41 o 
  -5  14   6       65.50       61.73      4.49 o 
  -4  14   6      774.09      726.43     38.03 o 
  -3  14   6       66.99       79.58      5.46 o 
  -2  14   6        9.80       19.02      3.22 o 
  -1  14   6        2.45        1.37      1.76 o 
   0  14   6      102.24       79.48      4.68 o 
   1  14   6      712.88      737.84     32.47 o 
   2  14   6       32.16       29.45      2.34 o 
   3  14   6      181.32      197.67      7.51 o 
   4  14   6        1.87        4.00      1.95 o 
   5  14   6      192.96      220.39      8.49 o 
   6  14   6       11.74       10.82      3.32 o 
   7  14   6        1.14        1.56      3.51 o 
   8  14   6        0.01        1.95      3.71 o 
  -9  15   6        0.03      -10.44     10.44 o 
  -8  15   6       39.65       28.87      6.92 o 
  -7  15   6      237.95      224.29     13.75 o 
  -6  15   6      112.97      104.05      6.63 o 
  -5  15   6      249.17      228.29     10.73 o 
  -4  15   6       35.79       28.38      3.12 o 
  -3  15   6       17.54       18.33      2.92 o 
  -2  15   6        3.34        8.09      2.54 o 
  -1  15   6       21.02       15.41      2.44 o 
   0  15   6      129.97       91.96      5.07 o 
   1  15   6       63.57       65.14      4.00 o 
   2  15   6     2250.76     2288.98     84.45 o 
   3  15   6      446.88      479.79     16.97 o 
   4  15   6      332.39      342.69     10.73 o 
   5  15   6        0.40       -2.34      3.02 o 
   6  15   6       12.15       10.34      3.22 o 
   7  15   6        6.80        3.22      7.12 o 
   8  15   6       23.61       21.94      4.49 o 
  -9  16   6        0.13       -1.07      5.75 o 
  -8  16   6      122.21       84.74     11.12 o 
  -7  16   6      303.34      302.50     17.36 o 
  -6  16   6       65.03       66.12      5.17 o 
  -5  16   6       57.20       50.03      4.88 o 
  -4  16   6       13.06       10.73      3.51 o 
  -3  16   6       36.31       35.89      4.10 o 
  -2  16   6       34.60       33.35      3.51 o 
  -1  16   6        4.63        7.70      2.44 o 
   0  16   6      141.22      147.84      7.99 o 
   1  16   6       38.07       31.60      2.92 o 
   2  16   6      416.82      449.17     15.12 o 
   3  16   6        6.82        5.46      1.85 o 
   4  16   6      298.25      321.52     13.94 o 
   5  16   6       57.30       54.03      4.58 o 
   6  16   6       19.28       16.68      5.27 o 
   7  16   6       11.82       11.21      4.78 o 
  -8  17   6        4.81        3.80      4.39 o 
  -7  17   6      265.86      272.47     13.94 o 
  -6  17   6        1.15        1.85      5.85 o 
  -5  17   6       63.68       41.35      7.22 o 
  -4  17   6        3.45        6.14      3.80 o 
  -3  17   6       78.15       72.46      5.66 o 
  -2  17   6       65.74       77.04      5.36 o 
  -1  17   6       37.79       30.04      3.51 o 
   0  17   6      107.20      111.37      6.83 o 
   1  17   6       63.57       44.08      3.80 o 
   2  17   6      578.70      661.09     26.33 o 
   3  17   6      298.08      301.43     16.48 o 
   4  17   6       22.12       16.97      2.92 o 
   5  17   6        2.50        3.71      5.27 o 
   6  17   6       25.91       25.65      3.80 o 
   7  17   6       18.24       21.65     10.24 o 
  -7  18   6       11.17       21.06      9.75 o 
  -6  18   6      281.41      266.23     13.16 o 
  -5  18   6        4.71       11.90      8.19 o 
  -4  18   6        0.38        3.80      6.92 o 
  -3  18   6       63.88       56.46      7.22 o 
  -2  18   6       70.83       81.72      7.90 o 
  -1  18   6        0.27        2.83      3.02 o 
   0  18   6       13.87       18.43      4.97 o 
   1  18   6      276.51      287.97     16.19 o 
   2  18   6       12.28        3.12      5.17 o 
   3  18   6       43.83       43.30      5.56 o 
   4  18   6        2.85        8.97      5.85 o 
   5  18   6       15.91       13.55      4.49 o 
   6  18   6       27.57       22.14      3.80 o 
  -7  19   6       43.39       35.99      5.36 o 
  -6  19   6        1.51        0.49      4.49 o 
  -5  19   6       50.92       58.22      7.12 o 
  -4  19   6        6.59       10.14      7.70 o 
  -3  19   6       15.24        7.02      4.88 o 
  -2  19   6      224.04      208.40     12.68 o 
  -1  19   6       12.25       17.94      5.07 o 
   0  19   6       35.54       32.38      6.24 o 
   1  19   6      114.78      134.10      9.65 o 
   2  19   6        3.33        2.63      4.19 o 
   3  19   6       49.00       45.64      5.07 o 
   4  19   6        2.44        2.93      4.19 o 
   5  19   6        0.02        1.85      6.34 o 
   6  19   6       36.94       21.55      8.09 o 
  -6  20   6        0.06        6.73      5.27 o 
  -5  20   6      110.00      110.00      6.83 o 
  -4  20   6      222.50      214.15     12.68 o 
  -3  20   6       76.78       70.31      8.19 o 
  -2  20   6      113.04      110.00     10.05 o 
  -1  20   6       33.89       31.11      5.85 o 
   0  20   6       37.78       29.45      8.00 o 
   1  20   6      316.36      331.96     10.92 o 
   2  20   6        1.37        0.20      4.29 o 
   3  20   6        0.02        0.59      3.12 o 
   4  20   6       64.13       52.86      6.05 o 
   5  20   6       10.04       10.14      4.39 o 
  -5  21   6        6.21        2.73      6.53 o 
  -4  21   6       10.57        3.80      4.78 o 
  -3  21   6        2.65        6.73      5.07 o 
  -2  21   6      122.97      119.07      7.80 o 
  -1  21   6      163.21      176.02      8.10 o 
   0  21   6       97.27      107.17      6.53 o 
   1  21   6        6.95        5.17      4.10 o 
   2  21   6       29.30       20.19      5.85 o 
   3  21   6      136.29      170.66      9.17 o 
   4  21   6       14.91       17.55      4.97 o 
  -4  22   6      189.30      174.46      6.44 o 
  -3  22   6        1.43        1.07      5.17 o 
  -2  22   6        2.20        1.27      6.14 o 
  -1  22   6        0.18        5.46      3.90 o 
   0  22   6      161.12      171.93      8.67 o 
   1  22   6        0.38       -2.83      5.85 o 
   2  22   6      524.94      520.95     17.95 o 
   3  22   6       18.74       23.89      4.49 o 
  -2  23   6       81.12       83.96      6.63 o 
  -1  23   6       36.30       48.86      5.66 o 
   0  23   6      190.57      188.21      6.83 o 
   1  23   6        0.31        2.73      8.48 o 
 -12   1   7       69.03       89.13      6.63 o 
  -9   1   7       83.88       47.88      5.27 o 
  -8   1   7      164.75      140.62      8.87 o 
  -7   1   7       36.88       37.45      3.32 o 
  -6   1   7      342.74      327.96     12.87 o 
  -5   1   7      257.22      310.31      6.83 o 
  -4   1   7      351.41      384.04      7.90 o 
  -3   1   7     1882.76     2051.52     23.70 o 
  -2   1   7     1451.85     1497.52     18.52 o 
  -1   1   7     1215.99     1405.65     14.34 o 
   0   1   7      171.82      151.45      2.93 o 
   1   1   7       42.69       60.46      1.46 o 
   2   1   7      191.12      238.04      3.61 o 
   3   1   7      223.86      245.74      4.29 o 
   4   1   7       88.23       95.08      4.49 o 
   5   1   7       18.86       13.36      1.27 o 
   6   1   7      150.16      151.35      6.15 o 
   7   1   7       23.15       23.89      2.83 o 
   8   1   7       39.35       31.89      2.24 o 
   9   1   7        0.24        1.07      3.51 o 
  10   1   7       32.21       30.13      7.22 o 
 -12   2   7       11.16       10.53      6.63 o 
 -11   2   7       20.60       24.97      7.51 o 
  -9   2   7      275.30      225.08     11.41 o 
  -8   2   7       24.77       38.42      4.39 o 
  -7   2   7      203.93      190.84      8.29 o 
  -6   2   7       38.10       29.55      2.83 o 
  -5   2   7      569.92      598.48      9.85 o 
  -4   2   7       30.36       31.50      1.46 o 
  -3   2   7      792.69      669.38     10.24 o 
  -2   2   7      198.25      225.47      4.97 o 
  -1   2   7       45.98       60.07      1.76 o 
   0   2   7     1140.33     1220.65     12.28 o 
   1   2   7      647.61      656.71      7.99 o 
   2   2   7       26.49       12.68      0.59 o 
   3   2   7       32.98       42.62      1.17 o 
   4   2   7      397.64      397.29      9.46 o 
   5   2   7        2.58        2.05      0.88 o 
   6   2   7      146.13      139.94      6.04 o 
   7   2   7       50.31       62.51      3.22 o 
   8   2   7       14.01       11.31      2.24 o 
   9   2   7        0.17        3.12      2.54 o 
  10   2   7        8.12       15.70      4.58 o 
 -12   3   7       97.67      114.78      6.83 o 
 -11   3   7       53.82       58.71     10.05 o 
  -9   3   7        7.63        5.36      3.32 o 
  -8   3   7       35.65       18.72      2.92 o 
  -7   3   7       10.14        5.85      2.24 o 
  -6   3   7      335.85      389.21     15.21 o 
  -5   3   7        3.34        3.80      1.17 o 
  -4   3   7      214.54      219.71      5.27 o 
  -3   3   7      177.23      163.35      4.09 o 
  -2   3   7      906.17      960.67     12.58 o 
  -1   3   7     3660.66     3968.96     38.72 o 
   0   3   7      133.61      130.29      2.73 o 
   1   3   7       12.24       19.70      0.78 o 
   2   3   7      353.96      448.29      9.07 o 
   3   3   7     1229.46     1386.14     26.23 o 
   4   3   7      372.55      396.61      9.07 o 
   5   3   7        5.71        4.39      0.98 o 
   6   3   7      279.86      240.09     11.80 o 
   7   3   7        3.52        2.54      1.95 o 
   8   3   7       83.33       87.96      4.19 o 
   9   3   7        2.32        5.56      2.73 o 
  10   3   7       63.26       69.14     10.82 o 
 -11   4   7        7.65        8.78      7.31 o 
  -9   4   7      180.13      163.83      9.26 o 
  -8   4   7       16.82       39.01      4.49 o 
  -7   4   7      131.31      137.41      9.07 o 
  -6   4   7      312.24      345.71     12.28 o 
  -5   4   7       25.84       28.18      1.76 o 
  -4   4   7     1371.34     1202.81     16.00 o 
  -3   4   7       25.49       29.84      1.46 o 
  -2   4   7     5793.13     5904.34     49.25 o 
  -1   4   7       52.21       56.66      1.85 o 
   0   4   7     1064.66     1237.13     14.34 o 
   1   4   7      124.24      145.40      2.63 o 
   2   4   7      526.88      613.89      9.94 o 
   3   4   7       35.59       27.40      1.95 o 
   4   4   7     1632.84     1850.83     60.85 o 
   5   4   7       51.95       51.49      1.95 o 
   6   4   7       62.46       49.25      3.22 o 
   7   4   7       34.50       28.38      1.95 o 
   8   4   7        0.48        0.68      1.95 o 
   9   4   7        1.54        0.68      2.44 o 
  10   4   7        1.12        0.98      3.02 o 
 -11   5   7       25.23       26.72      6.83 o 
  -9   5   7        8.92        6.83      2.93 o 
  -8   5   7        1.17        6.63      3.02 o 
  -7   5   7        0.81       -0.10      2.15 o 
  -6   5   7      179.64      183.33      7.60 o 
  -5   5   7       26.36       39.79      2.24 o 
  -4   5   7      530.56      530.41      7.70 o 
  -3   5   7       88.42      104.83      2.63 o 
  -2   5   7      388.22      413.20      8.19 o 
  -1   5   7     3510.80     3793.81     34.81 o 
   0   5   7      544.93      615.84      8.87 o 
   1   5   7       26.70       31.21      1.07 o 
   2   5   7      200.66      204.70      5.08 o 
   3   5   7      339.68      466.83     16.97 o 
   4   5   7        0.04        1.66      1.46 o 
   5   5   7      192.48      173.00      7.22 o 
   6   5   7      367.19      286.32     11.12 o 
   7   5   7        8.78       14.43      1.56 o 
   8   5   7        0.00        1.56      2.15 o 
   9   5   7       24.22       16.77      2.83 o 
  10   5   7       56.80       45.44      3.90 o 
 -11   6   7      334.47      350.97     20.58 o 
  -9   6   7       21.39       24.28      3.61 o 
  -8   6   7        5.09        1.85      2.73 o 
  -7   6   7      514.39      479.79     25.65 o 
  -6   6   7     1104.74     1030.49     35.01 o 
  -5   6   7      133.46      129.99      5.75 o 
  -4   6   7      138.40      137.12      4.29 o 
  -3   6   7      779.40      920.97     14.14 o 
  -2   6   7      217.87      164.51      4.20 o 
  -1   6   7     1279.62     1319.64     15.21 o 
   0   6   7      620.95      696.77      9.17 o 
   1   6   7     6108.14     6428.90     58.03 o 
   2   6   7      152.73      172.80      5.65 o 
   3   6   7      446.38      475.02     17.45 o 
   4   6   7        0.97        2.63      1.46 o 
   5   6   7     1260.67     1164.78     60.57 o 
   6   6   7        6.33        6.34      0.98 o 
   7   6   7        9.46        5.36      1.56 o 
   8   6   7       91.07       92.74      4.00 o 
   9   6   7      219.27      249.94      6.44 o 
  10   6   7        9.31        9.75      3.12 o 
 -11   7   7      155.01      185.98     15.89 o 
  -9   7   7       16.10        3.22      6.44 o 
  -8   7   7       67.32       60.95      4.97 o 
  -7   7   7       72.48       68.17      5.36 o 
  -6   7   7        0.66        4.29      2.15 o 
  -5   7   7       12.36       18.43      2.34 o 
  -4   7   7       66.22       65.05      2.63 o 
  -3   7   7       87.98       88.16      2.73 o 
  -2   7   7       73.56       81.14      2.44 o 
  -1   7   7        1.09        3.12      0.78 o 
   0   7   7      838.54      936.58     12.98 o 
   1   7   7      206.44      236.00      4.20 o 
   2   7   7     1081.21     1181.55     11.51 o 
   3   7   7      154.01      214.06      8.87 o 
   4   7   7       80.36       73.63      4.49 o 
   5   7   7       26.39       21.26      2.44 o 
   6   7   7      147.29      130.29      6.14 o 
   7   7   7       12.48       15.41      1.76 o 
   8   7   7        2.47        3.32      2.05 o 
   9   7   7      128.85      129.99      4.68 o 
  10   7   7       22.56       22.62      3.32 o 
 -11   8   7      106.87      102.49      6.63 o 
 -10   8   7        2.57        7.02      6.05 o 
  -9   8   7       76.44       70.70      5.95 o 
  -8   8   7      267.74      264.76     13.85 o 
  -7   8   7        1.19       -1.27      2.93 o 
  -6   8   7       75.22       73.33      4.97 o 
  -5   8   7       18.25       17.94      2.63 o 
  -4   8   7     1477.10     1450.02     39.01 o 
  -3   8   7      214.81      235.41      6.83 o 
  -2   8   7      405.82      403.05      7.60 o 
  -1   8   7       42.99       38.62      1.66 o 
   0   8   7     2410.20     2694.96     31.70 o 
   1   8   7       10.59       16.68      0.97 o 
   2   8   7      278.64      283.48     10.73 o 
   3   8   7       19.03       16.19      0.88 o 
   4   8   7      554.42      625.01     22.92 o 
   5   8   7      319.43      294.03     25.35 o 
   6   8   7      339.73      308.35     12.00 o 
   7   8   7       38.55       36.38      2.15 o 
   8   8   7       80.97       71.29      3.02 o 
   9   8   7        0.05       -1.95      1.95 o 
  10   8   7       65.75       65.53      3.71 o 
 -11   9   7        0.00        8.09      7.12 o 
 -10   9   7      155.52      159.45     10.64 o 
  -9   9   7      119.20      105.61      7.02 o 
  -8   9   7       95.07       87.77      6.34 o 
  -7   9   7       54.00       49.25      3.90 o 
  -6   9   7     1511.24     1422.81     75.19 o 
  -5   9   7      522.08      451.03     15.70 o 
  -4   9   7      770.21      668.99     23.51 o 
  -3   9   7      781.22      729.93     26.82 o 
  -2   9   7        1.94        0.00      0.78 o 
  -1   9   7      550.88      543.87     14.43 o 
   0   9   7       36.26       44.86      2.44 o 
   1   9   7      421.85      400.02     10.92 o 
   2   9   7      161.15      170.57      4.97 o 
   3   9   7      980.77      959.69     24.78 o 
   4   9   7       87.86       85.14      4.39 o 
   5   9   7      143.25      119.46      5.75 o 
   6   9   7      400.70      390.17     12.68 o 
   7   9   7      375.97      393.10     10.73 o 
   8   9   7      159.73      151.35      4.49 o 
   9   9   7       14.90       14.34      2.54 o 
 -11  10   7        0.26       -3.71      4.39 o 
 -10  10   7       22.06       24.77      7.02 o 
  -8  10   7      648.33      623.94     27.69 o 
  -7  10   7      397.19      370.28     16.19 o 
  -6  10   7      576.18      519.78     28.87 o 
  -5  10   7       41.16       47.20      4.29 o 
  -4  10   7      292.04      244.29      9.94 o 
  -3  10   7      358.63      330.59     10.33 o 
  -2  10   7     1080.02      922.15     26.33 o 
  -1  10   7       48.53       47.88      2.44 o 
   0  10   7       99.41      108.54      4.19 o 
   1  10   7     1238.73     1412.28     47.39 o 
   2  10   7      383.62      418.26     12.00 o 
   3  10   7       84.66       82.21      3.32 o 
   4  10   7      357.96      344.25     15.50 o 
   5  10   7      190.47      135.74      5.45 o 
   6  10   7      132.85      129.21      4.97 o 
   7  10   7       60.58       55.59      2.83 o 
   8  10   7        8.24        6.92      1.85 o 
   9  10   7      190.26      184.01      7.22 o 
 -10  11   7       70.48       72.65     13.26 o 
  -9  11   7        1.83       -0.49      6.24 o 
  -8  11   7       92.73       60.56      8.19 o 
  -7  11   7      425.37      414.75     17.27 o 
  -6  11   7     1086.01     1080.22     42.62 o 
  -5  11   7      245.44      222.34     13.46 o 
  -4  11   7      856.35      843.74     44.46 o 
  -3  11   7       63.67       54.90      3.80 o 
  -2  11   7      158.13      183.14      8.78 o 
  -1  11   7     2235.67     2242.66     59.78 o 
   0  11   7      569.53      671.81     18.72 o 
   1  11   7       93.70       90.21      3.71 o 
   2  11   7     2026.28     2060.89     51.88 o 
   3  11   7      951.83      995.20     42.23 o 
   4  11   7       55.95       43.49      3.12 o 
   5  11   7       31.95       24.38      2.05 o 
   6  11   7       25.03       23.40      1.95 o 
   7  11   7       42.38       43.69      3.32 o 
   8  11   7       54.37       46.13      3.12 o 
   9  11   7       39.16       70.90      4.88 o 
 -10  12   7      135.24      144.91      7.02 o 
  -9  12   7        0.30       -6.14      8.09 o 
  -8  12   7      234.37      239.22     12.19 o 
  -7  12   7       39.45       38.81      4.78 o 
  -6  12   7      186.20      171.25      8.49 o 
  -5  12   7       14.20       15.12      3.61 o 
  -4  12   7      237.88      207.43     11.90 o 
  -3  12   7       24.33       21.26      2.63 o 
  -2  12   7       28.20       20.97      1.95 o 
  -1  12   7       91.10       91.77      4.19 o 
   0  12   7     2640.31     2776.10     69.15 o 
   1  12   7       12.33       15.21      1.66 o 
   2  12   7      817.58      907.53     38.81 o 
   3  12   7      757.32      807.95     34.63 o 
   4  12   7       33.82       34.13      2.34 o 
   5  12   7       66.92       53.64      3.12 o 
   6  12   7      103.69       91.57      3.90 o 
   7  12   7        0.05        1.37      2.05 o 
   8  12   7       90.57       70.31      4.78 o 
 -10  13   7        6.67        2.15      5.66 o 
  -9  13   7      162.37      157.69     12.09 o 
  -8  13   7        5.05        6.14      8.00 o 
  -7  13   7       42.51       43.98      4.39 o 
  -6  13   7        1.97        2.34      3.61 o 
  -5  13   7      623.48      600.72     24.78 o 
  -4  13   7       28.79       23.50      3.12 o 
  -3  13   7      229.38      200.60     11.71 o 
  -2  13   7       25.62       22.14      2.44 o 
  -1  13   7     1187.66     1330.36     56.08 o 
   0  13   7      467.18      455.71     20.38 o 
   1  13   7      165.83      117.71      6.24 o 
   2  13   7      196.79      223.41     10.64 o 
   3  13   7     1498.79     1617.76     67.97 o 
   4  13   7       71.80       82.70      4.10 o 
   5  13   7        1.17        3.71      2.15 o 
   6  13   7       63.92       49.25      3.22 o 
   7  13   7      155.38      146.67      5.45 o 
   8  13   7        6.73        7.51      4.78 o 
  -9  14   7        1.48        0.29      6.53 o 
  -8  14   7       73.09       68.56      8.58 o 
  -7  14   7      924.78      900.20     35.70 o 
  -6  14   7       41.10       37.06      4.29 o 
  -5  14   7      265.99      258.72     12.98 o 
  -4  14   7      129.72      122.49      6.44 o 
  -3  14   7       16.12        9.56      2.63 o 
  -2  14   7       10.81        9.36      2.34 o 
  -1  14   7        0.15       -0.29      2.24 o 
   0  14   7       57.76       56.17      4.39 o 
   1  14   7     3766.21     4216.76    174.46 o 
   2  14   7        6.51        8.48      2.24 o 
   3  14   7       14.90       17.26      2.15 o 
   4  14   7       11.44       11.70      2.15 o 
   5  14   7       61.48       67.39      3.61 o 
   6  14   7      118.40      107.47      6.34 o 
   7  14   7       97.57       73.53      4.00 o 
   8  14   7       26.09       19.89      3.22 o 
  -9  15   7       57.96       47.59      6.14 o 
  -8  15   7       34.32       30.33      7.51 o 
  -7  15   7      407.18      385.01     16.48 o 
  -6  15   7       61.98       56.56      4.49 o 
  -5  15   7        3.34        2.73      2.93 o 
  -4  15   7       64.90       58.22      4.49 o 
  -3  15   7       19.50       13.85      3.51 o 
  -2  15   7        2.38        1.95      2.34 o 
  -1  15   7      176.84      185.58     11.12 o 
   0  15   7        0.04        2.05      1.95 o 
   1  15   7      102.47      116.93      7.51 o 
   2  15   7      134.74      167.35      6.63 o 
   3  15   7       57.59       63.97      3.51 o 
   4  15   7       15.50       11.99      2.24 o 
   5  15   7        0.76        0.78      3.12 o 
   6  15   7       15.37       13.95      3.32 o 
   7  15   7       11.81       10.24      3.80 o 
  -8  16   7      304.59      286.32     11.71 o 
  -7  16   7      339.84      346.20     16.09 o 
  -6  16   7        3.54       -1.37      5.36 o 
  -5  16   7        2.49       -0.39      2.83 o 
  -4  16   7        7.58        9.65      2.93 o 
  -3  16   7       86.37       72.36      5.07 o 
  -2  16   7      146.97      147.26      8.29 o 
  -1  16   7       46.75       46.42      3.90 o 
   0  16   7      365.18      404.71     17.95 o 
   1  16   7       28.94       22.72      2.73 o 
   2  16   7      179.67      226.35     14.05 o 
   3  16   7        0.85        1.76      2.24 o 
   4  16   7      178.18      173.48      8.49 o 
   5  16   7       17.14       15.51      3.02 o 
   6  16   7        0.26       -2.24      5.27 o 
   7  16   7      164.29      190.16     14.43 o 
  -8  17   7       50.96       48.37      7.02 o 
  -7  17   7      122.55      103.96      8.58 o 
  -6  17   7       85.56       86.30      9.36 o 
  -5  17   7       56.49       51.20      6.83 o 
  -4  17   7        5.94        9.07      7.31 o 
  -3  17   7       23.07       17.07      3.41 o 
  -2  17   7       27.38       22.92      3.41 o 
  -1  17   7       55.98       51.10      4.29 o 
   0  17   7       77.62       99.86      6.83 o 
   1  17   7        0.33        2.54      3.71 o 
   2  17   7        4.65        6.24      3.32 o 
   3  17   7       11.80       15.80      3.61 o 
   4  17   7       60.80       50.81      4.39 o 
   5  17   7        1.60       -2.24      2.83 o 
   6  17   7        6.00        1.66      4.29 o 
  -7  18   7      160.69      136.42      9.17 o 
  -6  18   7      177.04      166.66     10.82 o 
  -5  18   7        1.31       -7.90      7.90 o 
  -4  18   7       47.64       38.52      5.85 o 
  -3  18   7      672.41      700.68     31.89 o 
  -2  18   7       94.64       69.92      7.31 o 
  -1  18   7        0.54        3.02      6.34 o 
   0  18   7       67.43       71.68      6.53 o 
   1  18   7        5.44        7.12      4.97 o 
   2  18   7      222.17      211.92     11.60 o 
   3  18   7        0.91        1.56      4.58 o 
   4  18   7       12.73        7.31      3.41 o 
   5  18   7      231.78      227.31      9.26 o 
   6  18   7        1.55        2.15     10.14 o 
  -7  19   7        0.11       -3.51      4.97 o 
  -6  19   7      477.32      456.50     15.21 o 
  -5  19   7        0.30       -2.92      3.61 o 
  -4  19   7       12.95        4.39      5.85 o 
  -3  19   7      226.04      235.80     14.93 o 
  -2  19   7       14.71       16.19      4.97 o 
  -1  19   7        3.43        4.78      6.73 o 
   0  19   7        0.46        0.98      4.19 o 
   1  19   7        3.84       10.24      5.66 o 
   2  19   7       27.04       33.94      4.39 o 
   3  19   7       23.59       24.38      4.97 o 
   4  19   7        0.43       -1.27      4.39 o 
   5  19   7        2.58        6.73      3.41 o 
  -6  20   7        3.06       -4.49      9.95 o 
  -5  20   7       42.72       41.54      4.68 o 
  -4  20   7       68.28       86.99      6.73 o 
  -3  20   7       96.14       93.81      6.73 o 
  -2  20   7        0.01       10.53      4.10 o 
  -1  20   7        6.38        7.61      4.29 o 
   0  20   7       54.58       60.27      5.07 o 
   1  20   7      130.59      155.64      7.60 o 
   2  20   7        1.93        6.63      4.58 o 
   3  20   7       18.17       10.53      5.46 o 
   4  20   7       97.25       94.69      7.41 o 
  -5  21   7       48.05       43.01      5.56 o 
  -4  21   7       79.31       83.57      8.00 o 
  -3  21   7        2.71        8.48      5.36 o 
  -2  21   7        2.22        1.66      4.10 o 
  -1  21   7       15.29       16.68      5.27 o 
   0  21   7       61.23       79.09      6.53 o 
   1  21   7        0.20       -0.10      4.19 o 
   2  21   7       19.79       18.14      6.53 o 
   3  21   7        0.05       -5.85      5.85 o 
  -3  22   7      483.32      443.23     10.64 o 
  -2  22   7       14.78       17.36      4.97 o 
  -1  22   7       14.75       12.78      6.34 o 
   0  22   7        0.38       -5.46      5.46 o 
   1  22   7      125.57      138.28      9.17 o 
   2  22   7        8.00       13.46      6.14 o 
 -12   0   8      117.32      154.96     13.75 o 
 -11   0   8        8.60        3.41      6.14 o 
  -9   0   8        3.33       -1.17      3.61 o 
  -8   0   8     2955.43     2273.29    162.18 o 
  -7   0   8      439.51      408.21     32.96 o 
  -6   0   8      339.70      459.02     23.11 o 
  -5   0   8       36.66       39.01      2.83 o 
  -4   0   8     2320.48     2463.06     44.46 o 
  -3   0   8      170.73      152.03      5.65 o 
  -2   0   8      112.86      106.00      4.00 o 
  -1   0   8      495.02      465.37     10.44 o 
   0   0   8     2841.45     2818.51     31.40 o 
   1   0   8      372.50      389.40      8.29 o 
   2   0   8      116.81      140.82      3.70 o 
   3   0   8        0.06       -0.20      0.98 o 
   4   0   8     3148.67     3619.26    104.64 o 
   5   0   8       15.88        7.41      1.37 o 
   6   0   8      363.23      389.10     21.65 o 
   7   0   8        8.63        7.51      2.54 o 
   8   0   8      139.91      148.62      7.22 o 
   9   0   8      115.23      152.91      9.37 o 
  10   0   8       90.24      111.66     11.60 o 
 -12   1   8      167.63      180.42      8.39 o 
 -11   1   8        2.78        4.00      4.78 o 
  -9   1   8        8.79        6.73      3.02 o 
  -8   1   8      271.06      203.82     12.39 o 
  -7   1   8       74.57       73.72      5.27 o 
  -6   1   8      106.10       79.38      4.97 o 
  -5   1   8       18.34       15.80      1.46 o 
  -4   1   8      659.39      670.15     10.05 o 
  -3   1   8       34.94       32.18      1.56 o 
  -2   1   8      224.68      237.75      4.97 o 
  -1   1   8      942.63     1069.69     12.68 o 
   0   1   8      832.41      742.22      9.75 o 
   1   1   8      124.61      113.71      2.15 o 
   2   1   8      129.87      184.01      3.31 o 
   3   1   8       35.10       40.08      1.37 o 
   4   1   8      363.44      401.01      9.56 o 
   5   1   8       88.86       99.27      3.61 o 
   6   1   8      101.88       82.50      3.90 o 
   7   1   8        4.10        1.95      1.85 o 
   8   1   8        3.20        4.10      2.24 o 
   9   1   8        0.82        4.29      2.83 o 
  10   1   8       99.21      132.43      7.42 o 
 -12   2   8        9.47       10.34      4.97 o 
 -11   2   8        6.37        6.24      5.75 o 
  -9   2   8      350.45      284.18     13.46 o 
  -8   2   8      309.96      303.97     16.87 o 
  -7   2   8      286.90      223.52     13.16 o 
  -6   2   8        0.99        3.02      1.95 o 
  -5   2   8      513.81      522.90     13.36 o 
  -4   2   8      253.15      259.51      5.85 o 
  -3   2   8     3009.41     3066.31     30.71 o 
  -2   2   8       55.28       57.24      1.76 o 
  -1   2   8        0.96        3.02      0.78 o 
   0   2   8       43.47       44.47      1.37 o 
   1   2   8     1529.78     1624.48     16.68 o 
   2   2   8      100.25      118.29      2.73 o 
   3   2   8       31.28       32.57      2.05 o 
   4   2   8      232.87      232.49      8.19 o 
   5   2   8      344.67      353.42      9.17 o 
   6   2   8      143.69      163.74      6.63 o 
   7   2   8       33.28       30.52      1.95 o 
   8   2   8       46.42       47.69      2.83 o 
   9   2   8        8.73        7.12      3.02 o 
  10   2   8        3.37        2.83      5.85 o 
 -11   3   8       15.18       18.92      4.68 o 
  -9   3   8       97.47       74.21      6.63 o 
  -8   3   8       22.71       17.85      3.22 o 
  -7   3   8       87.96       96.25      6.63 o 
  -6   3   8        6.43       10.43      2.24 o 
  -5   3   8       39.19       36.86      2.34 o 
  -4   3   8        5.22        9.56      1.46 o 
  -3   3   8      798.34      802.59     12.78 o 
  -2   3   8      362.75      375.75      7.02 o 
  -1   3   8     2284.92     2567.01     24.08 o 
   0   3   8     1193.20     1349.58     15.02 o 
   1   3   8       69.22       69.82      1.76 o 
   2   3   8     1413.26     1561.88     23.01 o 
   3   3   8       60.98       71.97      3.32 o 
   4   3   8       44.90       39.89      2.92 o 
   5   3   8        5.43        6.05      0.78 o 
   6   3   8      272.65      271.00     10.33 o 
   7   3   8        0.35       -1.37      1.56 o 
   8   3   8       36.68       36.96      2.83 o 
   9   3   8        2.34        1.46      3.32 o 
  10   3   8       41.70       42.23      4.00 o 
 -11   4   8        0.86        4.19      4.88 o 
  -9   4   8      569.22      559.37     19.79 o 
  -8   4   8      224.40      173.10      8.58 o 
  -7   4   8      527.65      508.76     28.48 o 
  -6   4   8       15.66       12.68      2.44 o 
  -5   4   8      914.94      884.11     29.55 o 
  -4   4   8      312.24      357.31      6.34 o 
  -3   4   8        5.60        8.58      1.07 o 
  -2   4   8       82.39       96.74      3.22 o 
  -1   4   8        0.69       -0.10      0.59 o 
   0   4   8      301.42      392.91      5.95 o 
   1   4   8      803.46      884.50      9.75 o 
   2   4   8      506.96      602.38     12.87 o 
   3   4   8        0.98        1.56      1.76 o 
   4   4   8       75.61       80.36      4.68 o 
   5   4   8      139.13      130.97      8.78 o 
   6   4   8      510.01      526.22     19.50 o 
   7   4   8      184.54      171.53      5.95 o 
   8   4   8       27.25       28.67      2.54 o 
   9   4   8       33.60       34.03      3.12 o 
  10   4   8       12.14       18.43      3.61 o 
 -11   5   8      112.80      116.73      7.51 o 
  -9   5   8        0.00        5.17      5.36 o 
  -8   5   8       25.12       19.89      2.92 o 
  -7   5   8       81.43       76.55      5.56 o 
  -6   5   8      820.21      767.48     25.74 o 
  -5   5   8      643.15      606.28     21.06 o 
  -4   5   8       31.50       21.75      1.76 o 
  -3   5   8       80.88       98.98      3.02 o 
  -2   5   8       17.13       18.63      1.17 o 
  -1   5   8        0.01        4.78      0.88 o 
   0   5   8      547.94      631.14      9.56 o 
   1   5   8      529.00      533.53      7.31 o 
   2   5   8       29.94       40.08      2.44 o 
   3   5   8     1232.61     1385.46     46.80 o 
   4   5   8      833.16      909.96     32.86 o 
   5   5   8       56.16       35.50      3.02 o 
   6   5   8      110.50       90.79      7.12 o 
   7   5   8      181.71      168.80      6.72 o 
   8   5   8       62.89       60.56      3.12 o 
   9   5   8       53.58       51.00      3.71 o 
  10   5   8       51.24       53.44      3.80 o 
 -11   6   8      234.48      270.61      9.85 o 
  -9   6   8        8.15       12.39      3.90 o 
  -8   6   8       25.58       19.80      3.32 o 
  -7   6   8      119.59      118.39      7.61 o 
  -6   6   8      306.89      317.13     11.60 o 
  -5   6   8       20.48       24.18      2.73 o 
  -4   6   8       22.12       20.28      1.37 o 
  -3   6   8        1.22       -0.20      1.07 o 
  -2   6   8        0.54       -0.20      0.68 o 
  -1   6   8      123.68      131.36      3.41 o 
   0   6   8       54.18       61.14      2.05 o 
   1   6   8     1003.07     1067.16     11.41 o 
   2   6   8      751.86      777.82     25.85 o 
   3   6   8       43.42       37.15      2.83 o 
   4   6   8       19.48       16.19      2.63 o 
   5   6   8      262.53      179.63     17.27 o 
   6   6   8       34.29       34.13      6.44 o 
   7   6   8        3.54        4.88      0.88 o 
   8   6   8        0.47        1.56      1.66 o 
   9   6   8        4.13        2.54      3.41 o 
  10   6   8        0.08       -4.68      4.68 o 
 -11   7   8        0.02       -1.76      6.63 o 
 -10   7   8       42.54       37.64      6.53 o 
  -9   7   8       33.68       33.45      4.97 o 
  -8   7   8      167.23      157.30      8.39 o 
  -7   7   8       43.21       39.98      3.80 o 
  -6   7   8     5848.48     5840.47    295.58 o 
  -5   7   8     2049.52     2073.76     64.46 o 
  -4   7   8     1152.02     1081.69     28.48 o 
  -3   7   8      481.68      465.85     12.39 o 
  -2   7   8        1.19        4.29      1.07 o 
  -1   7   8        4.18        0.68      0.68 o 
   0   7   8        7.76        9.07      0.78 o 
   1   7   8      216.03      183.53      5.17 o 
   2   7   8       75.93      103.27      2.83 o 
   3   7   8     1107.46     1177.06     55.39 o 
   4   7   8      139.96      141.30      6.92 o 
   5   7   8        3.99        5.46      3.61 o 
   6   7   8      247.31      229.65     13.94 o 
   7   7   8      389.04      417.49     24.08 o 
   8   7   8       46.52       48.27      2.24 o 
   9   7   8       30.41       24.28      3.51 o 
 -11   8   8        0.01       -0.29      4.39 o 
 -10   8   8       28.18       24.87      6.44 o 
  -8   8   8      140.82      124.73      7.31 o 
  -7   8   8       49.29       47.59      4.00 o 
  -6   8   8       61.87       52.17      4.88 o 
  -5   8   8       45.85       36.76      3.41 o 
  -4   8   8     1590.24     1620.10     41.06 o 
  -3   8   8      459.48      433.38     13.36 o 
  -2   8   8       28.92       34.23      1.76 o 
  -1   8   8      529.52      507.88     13.55 o 
   0   8   8      270.57      318.20      8.97 o 
   1   8   8        4.49        3.12      0.98 o 
   2   8   8      665.13      704.10     16.09 o 
   3   8   8     1580.49     1676.47     52.27 o 
   4   8   8      731.71      791.47     57.64 o 
   5   8   8       31.47       30.91      6.83 o 
   6   8   8        1.31       -1.46      6.73 o 
   7   8   8        6.73        7.61      5.07 o 
   8   8   8        7.20       11.80      8.00 o 
   9   8   8        1.76       -0.39      1.76 o 
 -11   9   8       66.16       65.34      6.05 o 
 -10   9   8        0.47       -7.02      7.02 o 
  -8   9   8       17.78        9.46      4.10 o 
  -7   9   8       13.28        8.29      3.61 o 
  -6   9   8      752.78      711.31     37.54 o 
  -5   9   8    10465.33    10071.08    503.11 o 
  -4   9   8       23.80       18.43      2.63 o 
  -3   9   8      445.74      437.48     13.07 o 
  -2   9   8      135.35      120.14      4.68 o 
  -1   9   8      350.00      330.11      9.17 o 
   0   9   8      126.90      139.94      4.49 o 
   1   9   8      412.04      364.82      9.65 o 
   2   9   8        5.22        8.97      0.98 o 
   3   9   8      114.72      118.39      3.71 o 
   4   9   8       80.04       98.69      9.65 o 
   5   9   8       66.32       73.92      6.53 o 
   6   9   8       22.81       11.80      6.63 o 
   7   9   8      961.46     1135.13     47.79 o 
   8   9   8        2.65        3.90      7.80 o 
 -10  10   8       77.94       87.18      9.65 o 
  -8  10   8      112.84      107.08      7.90 o 
  -7  10   8        4.65        2.93      3.02 o 
  -6  10   8       36.72       40.37      4.39 o 
  -5  10   8       84.85      105.13      7.22 o 
  -4  10   8      205.28      186.16      7.80 o 
  -3  10   8      587.09      560.54     16.77 o 
  -2  10   8      328.44      308.06     10.64 o 
  -1  10   8       12.60       15.90      1.76 o 
   0  10   8       12.14        9.26      1.37 o 
   1  10   8     3145.81     3020.87     75.68 o 
   2  10   8       13.65       14.43      1.46 o 
   3  10   8      682.32      727.20     31.11 o 
   4  10   8       57.72       61.24      6.83 o 
   5  10   8       55.34       64.95      8.09 o 
   6  10   8        1.37        2.34      5.07 o 
   7  10   8        6.11       10.34      8.48 o 
   8  10   8       15.08       20.19      8.97 o 
 -10  11   8        7.06       -6.14      6.14 o 
  -9  11   8        5.30        4.88      6.92 o 
  -8  11   8      184.78      171.93     12.39 o 
  -7  11   8      385.02      347.56     14.73 o 
  -6  11   8        8.78        9.17      3.02 o 
  -5  11   8     2703.66     2647.86    133.60 o 
  -4  11   8      533.83      504.66     27.10 o 
  -3  11   8       61.68       65.44      4.00 o 
  -2  11   8       51.59       42.03      2.44 o 
  -1  11   8      342.31      340.83     11.32 o 
   0  11   8      298.05      304.75     12.58 o 
   1  11   8      497.89      500.48     15.41 o 
   2  11   8       18.94       16.38      1.66 o 
   3  11   8       71.19       55.59      3.61 o 
   4  11   8        0.22        1.76      1.17 o 
   5  11   8        1.03       -3.80      6.44 o 
   6  11   8      427.05      479.90     20.97 o 
   7  11   8      519.23      619.84     20.09 o 
 -10  12   8        0.01        8.68      5.75 o 
  -9  12   8        4.23        1.85      9.65 o 
  -8  12   8       42.33       36.47      7.61 o 
  -7  12   8       20.60       23.60      4.29 o 
  -6  12   8       27.95       30.52      4.68 o 
  -5  12   8       85.88      102.40      5.85 o 
  -4  12   8        2.24        5.36      2.63 o 
  -3  12   8      271.48      278.62     16.19 o 
  -2  12   8        0.16        1.85      1.56 o 
  -1  12   8        9.23        6.05      1.27 o 
   0  12   8     3411.83     3484.68    143.84 o 
   1  12   8       35.64       32.18      2.44 o 
   2  12   8     2517.51     2779.32    114.40 o 
   3  12   8       34.72       34.52      2.54 o 
   4  12   8      465.53      493.84     16.09 o 
   5  12   8        0.02       -1.07      1.17 o 
 -10  13   8      133.94      116.34      6.24 o 
  -9  13   8      328.70      336.54     12.09 o 
  -8  13   8       19.74       10.92      8.39 o 
  -7  13   8      425.40      415.63     21.85 o 
  -6  13   8       13.21       11.60      3.32 o 
  -5  13   8        0.44        4.00      3.80 o 
  -4  13   8       34.86       33.25      3.61 o 
  -3  13   8       87.65       64.66      4.88 o 
  -2  13   8       68.53       67.78      5.27 o 
  -1  13   8      379.96      391.64     30.23 o 
   0  13   8      595.94      585.31     25.65 o 
   1  13   8      150.10      153.89      7.80 o 
   2  13   8      512.52      573.90     25.16 o 
   3  13   8      114.18      102.20      4.68 o 
   4  13   8        6.25        8.87      1.66 o 
   5  13   8        0.01        0.20      1.46 o 
   6  13   8       30.50       21.16      1.85 o 
  -9  14   8       36.04       30.62      6.73 o 
  -8  14   8      416.01      412.13     18.04 o 
  -7  14   8      408.85      418.85     22.81 o 
  -6  14   8       56.41       60.36      4.58 o 
  -5  14   8       14.53       13.36      3.02 o 
  -4  14   8       53.03       45.15      3.80 o 
  -3  14   8      350.49      320.94     13.75 o 
  -2  14   8        0.01        7.61      3.12 o 
  -1  14   8      125.77      104.15      5.75 o 
   0  14   8       10.41       10.73      2.15 o 
   1  14   8      109.77      113.03      5.95 o 
   2  14   8       46.91       55.88      3.32 o 
   3  14   8       70.85       71.09      3.80 o 
   4  14   8       17.16       15.80      2.24 o 
   5  14   8       29.16       22.92      2.44 o 
   6  14   8       47.82       26.72      4.00 o 
   7  14   8       17.30        8.87      2.15 o 
  -9  15   8       51.33       48.08      6.24 o 
  -8  15   8      178.06      147.15      7.99 o 
  -7  15   8      315.49      328.93     15.70 o 
  -6  15   8      148.15      169.00     12.98 o 
  -5  15   8       12.04       11.90      4.10 o 
  -4  15   8        0.79        0.20      3.61 o 
  -3  15   8        6.00        4.29      3.61 o 
  -2  15   8      145.43      172.02      9.07 o 
  -1  15   8     1032.34     1049.90     42.32 o 
   0  15   8      350.77      404.51     14.82 o 
   1  15   8       36.92       37.74      2.83 o 
   2  15   8       41.50       33.45      3.02 o 
   3  15   8        0.17        0.88      1.95 o 
   4  15   8      101.66      111.76      4.88 o 
   5  15   8        4.98        8.87      3.32 o 
   7  15   8       24.58       14.04      3.90 o 
  -8  16   8       45.07       40.86      5.17 o 
  -7  16   8       79.44       66.12     10.24 o 
  -6  16   8        0.10        4.10      6.92 o 
  -5  16   8       74.34       82.60      9.75 o 
  -4  16   8        2.54        2.44      4.19 o 
  -3  16   8        2.00       -2.05      3.80 o 
  -2  16   8      689.81      664.99     29.45 o 
  -1  16   8       75.81       47.10      3.80 o 
   0  16   8      927.32      972.47     39.49 o 
   1  16   8       46.55       53.05      4.00 o 
   2  16   8       11.61       13.55      2.15 o 
   3  16   8        0.28        0.88      2.83 o 
   4  16   8       27.68       26.92      3.02 o 
   5  16   8        5.08        0.10      2.83 o 
   6  16   8        8.23        2.83      7.12 o 
   7  16   8        1.41        4.39      4.58 o 
  -8  17   8        0.11        1.27      6.44 o 
  -7  17   8       23.95       30.04      5.17 o 
  -6  17   8      360.94      380.13     19.70 o 
  -5  17   8       30.94       23.11      5.66 o 
  -4  17   8       26.72       27.31      5.95 o 
  -3  17   8       70.91       75.48      9.56 o 
  -2  17   8      125.70      131.45     10.64 o 
  -1  17   8      301.59      318.40     17.84 o 
   0  17   8      353.45      373.50     20.09 o 
   1  17   8      304.91      350.00     12.68 o 
   2  17   8        3.61        2.34      3.41 o 
   3  17   8       70.38       65.14      4.78 o 
   4  17   8       52.02       54.61      4.19 o 
   5  17   8        2.59        5.07      3.12 o 
   6  17   8       11.36       12.29      3.90 o 
  -7  18   8     1255.89     1206.90     36.86 o 
  -6  18   8       64.99       66.31      5.56 o 
  -5  18   8        0.00        3.71      6.05 o 
  -4  18   8        0.91       -7.51      7.51 o 
  -3  18   8      173.79      145.31     12.09 o 
  -2  18   8      116.96      125.80      9.65 o 
  -1  18   8        0.01       -0.88      6.24 o 
   0  18   8       10.41        8.87      6.34 o 
   1  18   8      184.93      176.61     10.92 o 
   2  18   8        0.15       -0.29      4.39 o 
   3  18   8        5.27        1.76      3.80 o 
   4  18   8        4.78        4.49      3.22 o 
   5  18   8        0.00       -2.92      9.17 o 
  -6  19   8      131.58      118.49      7.02 o 
  -5  19   8       15.71       12.97      6.44 o 
  -4  19   8       67.84       72.65      5.66 o 
  -3  19   8        5.60        6.44      5.75 o 
  -2  19   8       83.62       85.14      9.07 o 
  -1  19   8      108.67      117.32     10.43 o 
   0  19   8       13.14       21.75      6.63 o 
   1  19   8        3.28        5.17      3.51 o 
   2  19   8       66.57       83.77      5.36 o 
   3  19   8        4.94        6.44      3.51 o 
   4  19   8       55.78       60.85      4.78 o 
   5  19   8        0.52       14.53      9.56 o 
  -5  20   8      375.27      392.80     14.82 o 
  -4  20   8       35.81       35.79      4.97 o 
  -3  20   8       13.68       13.07      4.19 o 
  -2  20   8      197.83      187.05      9.17 o 
  -1  20   8        9.40       21.84      5.27 o 
   0  20   8       23.19       14.73      5.27 o 
   1  20   8      127.45      131.75      7.02 o 
   2  20   8       37.57       46.52      4.29 o 
   3  20   8        2.57        4.88      5.17 o 
   4  20   8      283.94      308.17      8.19 o 
  -4  21   8       12.66       21.36      4.97 o 
  -3  21   8       28.41       23.50      4.68 o 
  -2  21   8        0.68       -4.68      5.85 o 
  -1  21   8       63.21       74.21      6.92 o 
   0  21   8       10.35       13.75      5.75 o 
   1  21   8        9.45        0.59      7.70 o 
   2  21   8        5.93        8.48      4.78 o 
   3  21   8      103.42      128.73      6.83 o 
  -3  22   8      145.98      155.05      8.58 o 
  -2  22   8      374.69      414.17     11.90 o 
  -1  22   8       39.19       36.57      5.66 o 
   0  22   8      575.92      654.85     10.14 o 
   1  22   8        9.84       13.85      4.49 o 
 -11   1   9        0.50        1.85      5.27 o 
  -9   1   9      221.95      170.46      7.99 o 
  -8   1   9        4.91        7.51      2.93 o 
  -7   1   9      181.60      157.79      9.85 o 
  -6   1   9       18.72       21.26      2.63 o 
  -5   1   9       13.63       21.26      2.34 o 
  -4   1   9        1.03        3.32      1.27 o 
  -3   1   9      203.26      254.72      5.56 o 
  -2   1   9        3.37        2.34      0.78 o 
  -1   1   9     5458.12     6440.41     53.15 o 
   0   1   9      808.18      805.61     10.33 o 
   1   1   9       85.91       92.45      2.15 o 
   2   1   9        5.46        7.41      0.78 o 
   3   1   9      109.05      145.70      5.56 o 
   4   1   9       39.63       43.40      1.66 o 
   5   1   9        1.39        0.00      0.98 o 
   6   1   9        0.37        0.49      1.37 o 
   7   1   9        0.01        2.73      1.85 o 
   8   1   9        1.61        3.80      3.02 o 
   9   1   9        0.08        0.29      3.12 o 
  10   1   9       19.68       16.87      5.75 o 
 -11   2   9        2.75        3.12      4.19 o 
  -9   2   9       93.34       79.97      5.56 o 
  -8   2   9     1009.79      888.70     35.50 o 
  -7   2   9      784.96      696.49     38.62 o 
  -6   2   9       79.19       74.80      4.49 o 
  -5   2   9      141.55      161.40      7.60 o 
  -4   2   9      171.05      151.26      5.65 o 
  -3   2   9      358.45      383.74      7.31 o 
  -2   2   9      194.16      199.53      4.29 o 
  -1   2   9      311.05      294.51      5.36 o 
   0   2   9       80.54       72.46      1.95 o 
   1   2   9      281.44      295.98      4.49 o 
   2   2   9      108.64      110.98      2.24 o 
   3   2   9      121.77      122.10      3.32 o 
   4   2   9       96.25       92.84      2.83 o 
   5   2   9       10.50       29.65      1.76 o 
   6   2   9        8.40        8.58      1.46 o 
   7   2   9        0.54        3.32      1.56 o 
   8   2   9       33.72       33.94      2.54 o 
   9   2   9      270.02      325.62      9.26 o 
  10   2   9       57.35       61.63      7.02 o 
 -11   3   9        0.25        6.63      4.68 o 
  -9   3   9      178.49      137.31      9.26 o 
  -8   3   9        0.81        0.78      2.63 o 
  -7   3   9       11.83       12.29      3.12 o 
  -6   3   9      490.44      519.00     19.31 o 
  -5   3   9        4.99        1.95      2.34 o 
  -4   3   9      149.21      121.71      4.10 o 
  -3   3   9      219.94      226.24      5.27 o 
  -2   3   9      123.05      162.18      3.51 o 
  -1   3   9     1252.66     1613.86     18.14 o 
   0   3   9       10.37       11.90      0.88 o 
   1   3   9       54.52       43.30      1.56 o 
   2   3   9       12.55       11.41      0.98 o 
   3   3   9      283.11      338.97     12.19 o 
   4   3   9        2.08        3.71      2.05 o 
   5   3   9       26.29       26.33      2.83 o 
   6   3   9        2.87        1.66      0.78 o 
   7   3   9       32.58       26.82      2.15 o 
   8   3   9      164.10      200.89      4.88 o 
   9   3   9       40.85       37.25      4.58 o 
 -11   4   9      122.21      135.35      8.19 o 
  -9   4   9      240.04      239.31     16.68 o 
  -8   4   9      330.66      269.64     12.87 o 
  -7   4   9       11.81        8.97      2.44 o 
  -6   4   9      116.95      119.07      5.85 o 
  -5   4   9        0.02        3.71      2.15 o 
  -4   4   9      359.85      336.54      9.07 o 
  -3   4   9      207.90      211.81      5.65 o 
  -2   4   9        6.09        1.46      0.98 o 
  -1   4   9       76.52       60.36      2.05 o 
   0   4   9      296.14      220.50      4.00 o 
   1   4   9       52.89       53.73      1.56 o 
   2   4   9      122.74      135.46      5.56 o 
   3   4   9        0.69        0.88      1.76 o 
   4   4   9      108.14       94.01      4.97 o 
   5   4   9       81.87       84.35      6.34 o 
   6   4   9      185.10      145.90      7.99 o 
   7   4   9       43.80       38.52      1.95 o 
   8   4   9       29.77       18.04      3.12 o 
   9   4   9       21.05       22.72      2.73 o 
 -11   5   9      151.36      152.71      8.67 o 
  -8   5   9       14.37       13.16      3.41 o 
  -7   5   9      175.05      173.29     11.41 o 
  -6   5   9       22.55       14.92      2.24 o 
  -5   5   9     4357.49     4260.36    127.46 o 
  -4   5   9      185.69      160.22      5.65 o 
  -3   5   9      131.21      103.57      3.32 o 
  -2   5   9       33.24       40.57      1.56 o 
  -1   5   9      276.77      347.27      5.76 o 
   0   5   9       24.87       25.65      1.27 o 
   1   5   9       48.18       41.35      1.76 o 
   2   5   9      448.47      451.03     15.61 o 
   3   5   9     2045.73     2291.81     98.69 o 
   5   5   9       57.69       67.19      4.88 o 
   6   5   9       14.50        4.19      3.12 o 
   7   5   9        0.25       -0.59      4.58 o 
   8   5   9       39.03       40.08      2.34 o 
   9   5   9      218.38      249.16      7.02 o 
 -11   6   9        6.52       14.53      7.02 o 
 -10   6   9        5.19        4.10      9.36 o 
  -8   6   9       50.46       46.22      4.29 o 
  -7   6   9       41.92       36.86      3.80 o 
  -6   6   9      490.29      472.29     25.94 o 
  -5   6   9     1945.98     1923.77     60.07 o 
  -4   6   9       26.92       20.28      1.56 o 
  -3   6   9      261.30      263.89      7.51 o 
  -2   6   9       31.99       24.48      1.46 o 
  -1   6   9      313.74      369.51      6.53 o 
   0   6   9      262.46      252.09      6.83 o 
   1   6   9     4661.91     4823.05    116.54 o 
   2   6   9      855.43      815.46     26.73 o 
   3   6   9       81.56       77.04      5.66 o 
   4   6   9        3.57        2.24      2.15 o 
   5   6   9        1.27        2.44      2.63 o 
   6   6   9        3.24       -1.46      5.75 o 
   7   6   9       15.17       21.26      7.02 o 
   8   6   9       19.91       30.52      7.22 o 
   9   6   9        4.44        7.41      8.19 o 
 -11   7   9        5.42       14.63      5.27 o 
 -10   7   9       24.76       40.76     10.05 o 
  -8   7   9      243.93      239.02     12.00 o 
  -7   7   9        3.53        4.49      2.83 o 
  -6   7   9      305.40      293.64     16.48 o 
  -5   7   9      274.66      248.09      9.65 o 
  -4   7   9      936.32      901.77     25.65 o 
  -3   7   9       18.43       15.02      1.56 o 
  -2   7   9       15.29       15.21      1.27 o 
  -1   7   9      212.34      211.13      6.63 o 
   0   7   9        0.93       -0.49      0.78 o 
   1   7   9       37.45       43.10      1.85 o 
   2   7   9     1569.43     1584.99     73.33 o 
   3   7   9      141.35      145.01     11.32 o 
   4   7   9       97.33       83.77      5.56 o 
   5   7   9        0.00        3.61      4.39 o 
   6   7   9        0.60        5.36      5.66 o 
   7   7   9        1.59       -1.76      7.02 o 
   8   7   9        7.87       14.82      6.05 o 
   9   7   9        4.27        7.90      9.26 o 
 -11   8   9        0.12       -4.19      4.39 o 
 -10   8   9        0.30       -0.49      6.44 o 
  -8   8   9      159.52      138.77      7.31 o 
  -7   8   9      193.80      180.22      9.46 o 
  -6   8   9      581.86      570.68     30.43 o 
  -5   8   9     1023.45     1037.61     54.22 o 
  -4   8   9     3825.61     3815.37    115.56 o 
  -3   8   9       10.37       13.16      2.24 o 
  -2   8   9      223.83      257.16      9.26 o 
  -1   8   9       10.60       11.12      0.88 o 
   0   8   9      313.94      343.96      8.97 o 
   1   8   9      235.89      240.97      6.72 o 
   2   8   9     5655.57     5911.75    120.83 o 
   4   8   9      473.79      511.88     38.13 o 
   5   8   9       83.25       78.89      6.24 o 
   6   8   9       64.38       69.53      6.24 o 
   7   8   9       30.22       29.06      7.12 o 
   8   8   9       25.80       24.87      5.46 o 
 -10   9   9      117.66      110.20      6.05 o 
  -8   9   9       70.70       61.83      4.39 o 
  -7   9   9      280.24      258.92     12.19 o 
  -6   9   9       41.89       41.25      3.90 o 
  -5   9   9     1778.31     1719.66     88.46 o 
  -4   9   9     1867.89     1806.74     56.37 o 
  -3   9   9       66.72       56.95      2.73 o 
  -2   9   9      604.87      593.41     18.24 o 
  -1   9   9       52.33       55.39      2.83 o 
   0   9   9       53.97       46.91      2.34 o 
   1   9   9       72.01       78.41      2.92 o 
   2   9   9     1437.11     1562.66     38.42 o 
   4   9   9       37.11       46.42      7.61 o 
   5   9   9       16.04       14.53      6.34 o 
   6   9   9       26.32       21.06      4.49 o 
   7   9   9      269.86      293.44     17.56 o 
   8   9   9        2.75        1.07      6.83 o 
 -10  10   9       87.95       84.94      5.85 o 
  -9  10   9       17.90       21.06      6.92 o 
  -8  10   9       82.84       80.36      8.78 o 
  -7  10   9        4.24        3.90      2.83 o 
  -6  10   9       29.44       26.92      3.41 o 
  -5  10   9        0.06        3.61      2.44 o 
  -4  10   9      181.35      188.50     11.21 o 
  -3  10   9      142.64      128.92      5.07 o 
  -2  10   9      265.84      223.13      7.02 o 
  -1  10   9        3.00        2.34      1.46 o 
   0  10   9       86.95       73.33      3.41 o 
   1  10   9     2010.73     2274.75     55.78 o 
   2  10   9      122.64      133.70      6.44 o 
   4  10   9       41.89       41.74      6.53 o 
   5  10   9        9.26        7.51      4.58 o 
   6  10   9        6.94        2.05      7.22 o 
   7  10   9        0.06       -4.10      6.05 o 
   8  10   9       49.84       49.35     12.39 o 
 -10  11   9        4.42        7.70      7.02 o 
  -9  11   9        0.12       -0.68      6.34 o 
  -8  11   9      100.07      122.00      8.87 o 
  -7  11   9       48.12       45.83      3.90 o 
  -6  11   9       22.27       17.36      2.92 o 
  -5  11   9      112.55      117.90      7.41 o 
  -4  11   9      164.88      149.40      9.46 o 
  -3  11   9       99.59      100.64      6.24 o 
  -2  11   9        7.89        3.41      1.66 o 
  -1  11   9        4.54        4.49      1.85 o 
   0  11   9       17.54       25.45      2.34 o 
   1  11   9       63.84       60.27      3.71 o 
   2  11   9      821.46      983.00     41.55 o 
   3  11   9       10.52        6.53      1.17 o 
   4  11   9        9.36        6.92      5.95 o 
   5  11   9        4.97        3.80      5.95 o 
   6  11   9       65.77       79.19      8.39 o 
 -10  12   9       30.50       40.57      6.44 o 
  -9  12   9        0.03       13.46      6.63 o 
  -8  12   9        6.27       10.82      5.66 o 
  -7  12   9       71.39       54.32      7.22 o 
  -6  12   9        1.78        2.24      3.51 o 
  -5  12   9        0.63       -0.39      2.44 o 
  -4  12   9      182.27      189.09     10.92 o 
  -3  12   9       99.48       96.74      6.24 o 
  -2  12   9       16.03       10.04      1.76 o 
  -1  12   9      148.69      125.31      6.63 o 
   0  12   9      310.06      336.54     15.80 o 
   1  12   9       76.30       67.87      3.90 o 
   2  12   9      659.01      755.29     32.38 o 
   3  12   9        7.49        9.85      1.46 o 
   4  12   9        7.09        7.61      6.24 o 
   5  12   9       26.75       22.82      5.56 o 
   6  12   9      137.62      164.51      7.31 o 
  -9  13   9      218.40      197.08      9.85 o 
  -8  13   9       65.34       68.56     10.63 o 
  -7  13   9      334.93      355.56     16.77 o 
  -6  13   9       77.34       75.29      4.49 o 
  -5  13   9      192.50      179.54      8.78 o 
  -4  13   9      358.13      373.60     17.07 o 
  -3  13   9       23.63       16.29      2.92 o 
  -2  13   9        9.50       16.29      3.12 o 
  -1  13   9        0.25        4.88      1.76 o 
   0  13   9      621.61      620.91     26.73 o 
   1  13   9       35.56       24.09      2.15 o 
   2  13   9      398.18      466.53     15.50 o 
   3  13   9        7.90       10.14      1.85 o 
   4  13   9       48.36       40.96      2.34 o 
   5  13   9       73.41       74.31      6.73 o 
  -9  14   9        0.00        4.19      5.85 o 
  -8  14   9        4.40       -0.49      3.61 o 
  -7  14   9      222.33      211.13     12.48 o 
  -6  14   9      109.61      125.51     12.58 o 
  -5  14   9       23.78       22.72      3.71 o 
  -4  14   9       34.47       33.84      3.32 o 
  -3  14   9      254.53      245.37     11.01 o 
  -2  14   9       40.44       36.38      3.32 o 
  -1  14   9      190.25      174.27      7.42 o 
   0  14   9       11.47        7.90      2.05 o 
   1  14   9      653.12      721.84     24.87 o 
   2  14   9       27.54       22.43      2.24 o 
   3  14   9        5.21        5.56      1.85 o 
   4  14   9        6.33        5.85      1.85 o 
  -8  15   9      194.44      176.22      9.46 o 
  -7  15   9        6.31       16.68      6.83 o 
  -6  15   9       14.11       13.16      5.95 o 
  -5  15   9       24.42       22.04      8.00 o 
  -4  15   9       84.45       78.80      4.97 o 
  -3  15   9      106.72      109.71      7.51 o 
  -2  15   9      104.88       77.43      5.36 o 
  -1  15   9      166.39      187.53     10.44 o 
   0  15   9      109.45      146.38      6.53 o 
   1  15   9        4.61       11.99      2.24 o 
   2  15   9       86.20       99.76      4.39 o 
   3  15   9        1.07       -2.24      2.24 o 
   4  15   9       50.67       39.40      3.12 o 
   5  15   9       51.59       43.20      3.90 o 
   7  15   9       61.93       45.64      8.87 o 
  -8  16   9       29.00       20.87      5.07 o 
  -7  16   9       87.01       78.50      6.34 o 
  -6  16   9      258.93      250.14     15.02 o 
  -5  16   9       31.03       36.28      7.12 o 
  -4  16   9      103.55      111.47     10.63 o 
  -3  16   9      255.82      267.98     13.46 o 
  -2  16   9      322.67      291.01     12.00 o 
  -1  16   9      475.99      466.83     16.97 o 
   0  16   9     1411.41     1560.21     49.83 o 
   1  16   9        0.41        0.98      2.34 o 
   2  16   9       45.32       43.69      3.61 o 
   3  16   9        2.21        6.44      2.73 o 
   4  16   9       15.46       14.24      3.12 o 
   5  16   9       15.38       14.53      3.90 o 
   6  16   9      135.33       89.72      4.39 o 
  -7  17   9       10.17        5.46      4.78 o 
  -6  17   9      433.60      451.13     13.85 o 
  -5  17   9        1.94        3.80      8.68 o 
  -4  17   9        4.57        7.61      6.73 o 
  -3  17   9       16.40       13.07      7.12 o 
  -2  17   9       43.34       36.47      6.83 o 
  -1  17   9       66.95       78.11      7.61 o 
   0  17   9      193.00      198.55      9.07 o 
   1  17   9       82.56       82.01      5.85 o 
   2  17   9       28.54       28.38      3.71 o 
   3  17   9       77.03       88.74      4.78 o 
   4  17   9       36.57       41.15      3.51 o 
   5  17   9       44.19       33.55      4.78 o 
   6  17   9       15.55        8.87      4.10 o 
  -7  18   9      662.91      603.26     11.32 o 
  -6  18   9        1.45       -2.44      6.34 o 
  -5  18   9       51.61       61.14      6.53 o 
  -4  18   9        0.48       -1.85      5.27 o 
  -3  18   9        1.57       -1.37      4.97 o 
  -2  18   9        0.28        8.19      4.97 o 
  -1  18   9        0.57        0.10      5.85 o 
   0  18   9       82.16       93.42      9.56 o 
   1  18   9      258.72      249.16      9.75 o 
   2  18   9        7.20       11.02      3.41 o 
   3  18   9        5.26        8.00      3.12 o 
   4  18   9       10.44       14.63      4.29 o 
  -6  19   9       23.57       14.82      5.17 o 
  -5  19   9        6.76       15.41      4.39 o 
  -4  19   9        0.91       -4.19      4.19 o 
  -3  19   9        1.65        2.54      5.17 o 
  -2  19   9       37.48       28.48      5.17 o 
  -1  19   9        0.14        0.00      4.49 o 
   0  19   9      124.96      152.03     10.14 o 
   1  19   9        0.07        3.90      4.19 o 
   2  19   9      139.59      162.56      7.60 o 
   3  19   9        0.53       -1.85      4.39 o 
   4  19   9        4.62        7.90      4.88 o 
  -5  20   9       47.86       52.17      6.34 o 
  -4  20   9       19.60        8.68      4.97 o 
  -3  20   9      143.33      189.57      9.56 o 
  -2  20   9       25.03       23.99      8.29 o 
  -1  20   9      188.72      211.33      8.39 o 
   0  20   9      273.96      290.02     10.73 o 
   1  20   9      101.46      119.66      9.65 o 
   2  20   9        4.74        3.32      5.36 o 
   3  20   9      171.59      205.28      5.95 o 
  -4  21   9        3.77       -0.20      4.78 o 
  -3  21   9       36.29       33.25      7.02 o 
  -2  21   9      159.21      211.22      9.94 o 
  -1  21   9       17.52       27.31      5.36 o 
   0  21   9       11.43       13.36      4.29 o 
   1  21   9       51.26       57.73      5.85 o 
   2  21   9        1.75       -1.17      5.17 o 
  -1  22   9        7.38        8.00      4.49 o 
 -11   0  10       27.89       25.94      7.31 o 
  -8   0  10       51.86       53.54      5.36 o 
  -7   0  10      189.22      164.90     13.94 o 
  -6   0  10      113.51       82.40      7.70 o 
  -5   0  10      198.21      187.53     13.26 o 
  -4   0  10      341.47      318.50     13.66 o 
  -3   0  10       73.98       81.23      3.41 o 
  -2   0  10     5356.47     5906.58     71.58 o 
  -1   0  10      263.67      284.56      7.60 o 
   0   0  10     3451.43     3532.07     44.76 o 
   1   0  10      231.57      214.24      7.70 o 
   2   0  10       66.09       96.25      6.34 o 
   3   0  10      136.16      126.87      5.56 o 
   4   0  10       19.76       19.80      2.15 o 
   5   0  10        2.61        1.66      1.76 o 
   6   0  10      633.93      632.13     24.28 o 
   7   0  10      260.96      302.70     11.32 o 
   8   0  10        0.02        2.34      4.19 o 
   9   0  10        1.41        1.56      3.71 o 
 -11   1  10        8.76        4.00      4.58 o 
  -8   1  10       14.21        7.70      3.61 o 
  -7   1  10      310.73      288.08     16.29 o 
  -6   1  10      142.66      146.97      9.17 o 
  -5   1  10      328.91      295.39     11.80 o 
  -4   1  10       16.90       26.04      1.56 o 
  -3   1  10      100.51       87.38      3.12 o 
  -2   1  10     1239.55     1382.05     15.41 o 
  -1   1  10       55.30       36.96      1.37 o 
   0   1  10     3084.19     3198.55     24.67 o 
   1   1  10       60.08       63.88      2.15 o 
   2   1  10      345.46      369.90      9.26 o 
   3   1  10        1.07        1.07      0.88 o 
   4   1  10      130.90      152.42      6.15 o 
   5   1  10      132.88      149.49      6.15 o 
   6   1  10      573.40      621.99     16.19 o 
   7   1  10        9.33        8.29      1.85 o 
   8   1  10       28.62       23.11      2.92 o 
   9   1  10        6.31       11.90      3.80 o 
 -11   2  10        0.00       -4.78      5.75 o 
  -8   2  10       21.46       18.24      2.73 o 
  -7   2  10      307.73      254.04     14.93 o 
  -6   2  10      912.29      877.19     46.32 o 
  -5   2  10      147.50      135.06      6.15 o 
  -4   2  10       42.11       43.49      2.24 o 
  -3   2  10       13.89       12.68      1.46 o 
  -2   2  10      173.38      186.16      3.61 o 
  -1   2  10        3.47        3.71      0.88 o 
   0   2  10       14.81       13.07      0.88 o 
   1   2  10       11.92       17.36      0.97 o 
   2   2  10      129.60      126.00      3.51 o 
   3   2  10       69.84       67.29      2.24 o 
   4   2  10       78.15       76.85      3.41 o 
   5   2  10      204.13      226.24      8.87 o 
   6   2  10       88.32       94.59      3.51 o 
   7   2  10        7.46        7.61      1.76 o 
   8   2  10        7.66       14.53      2.44 o 
   9   2  10       22.03       19.31      3.02 o 
 -11   3  10        0.30        2.63      4.97 o 
  -8   3  10       58.37       44.57      3.80 o 
  -7   3  10       92.11       89.72      6.14 o 
  -6   3  10      335.59      337.81     18.72 o 
  -5   3  10      224.82      202.26      8.87 o 
  -4   3  10       92.31       98.50      3.90 o 
  -3   3  10       21.87       16.19      1.37 o 
  -2   3  10      482.96      541.92      8.49 o 
  -1   3  10     1153.15     1200.57     13.94 o 
   0   3  10       15.70       27.21      1.27 o 
   1   3  10      501.44      494.92     13.36 o 
   2   3  10      903.45      906.26     20.58 o 
   3   3  10       84.73       94.79      6.44 o 
   4   3  10        3.47        0.10      2.15 o 
   5   3  10       30.48       35.50      3.71 o 
   6   3  10       38.25       41.35      4.00 o 
   7   3  10       39.64       31.11      1.56 o 
   8   3  10       46.01       39.89      2.44 o 
   9   3  10        8.04        6.53      2.34 o 
 -11   4  10       30.24       33.35      5.56 o 
 -10   4  10        2.29       -0.49      7.61 o 
  -8   4  10       23.44       12.09      3.71 o 
  -7   4  10      471.33      429.77     24.28 o 
  -6   4  10     1740.17     1687.59     86.99 o 
  -5   4  10      208.63      205.57      8.10 o 
  -4   4  10      418.65      388.23     12.09 o 
  -3   4  10       82.12       77.53      3.12 o 
  -2   4  10       98.38       90.01      3.12 o 
  -1   4  10      116.92      101.32      3.51 o 
   0   4  10      984.68     1028.74     23.79 o 
   1   4  10      618.63      612.23     14.62 o 
   2   4  10     1023.04     1064.81     35.31 o 
   3   4  10      333.31      339.67     15.80 o 
   4   4  10      244.39      290.51     16.38 o 
   5   4  10      186.32      193.77     11.51 o 
   6   4  10      178.10      193.18     13.16 o 
   7   4  10        1.47       -0.68      4.10 o 
   8   4  10       41.84       41.25      7.70 o 
   9   4  10        6.46        5.07      2.34 o 
 -11   5  10      101.10       83.57      7.61 o 
 -10   5  10        0.72       -1.66      8.29 o 
  -8   5  10      224.70      203.71      9.94 o 
  -7   5  10       66.41       69.82      5.36 o 
  -6   5  10      842.55      816.44     42.91 o 
  -5   5  10     6214.05     6022.05    178.27 o 
  -4   5  10        4.94        4.88      1.46 o 
  -3   5  10      124.94      111.47      4.19 o 
  -2   5  10      274.86      245.74      7.42 o 
  -1   5  10      134.50      150.47      4.49 o 
   0   5  10        2.63        1.17      0.88 o 
   1   5  10      676.34      680.00     16.77 o 
   2   5  10      499.59      478.83     16.29 o 
   3   5  10      157.05      176.13      7.12 o 
   4   5  10       32.53       30.04      3.02 o 
   5   5  10        4.78        3.61      3.71 o 
   6   5  10       40.55       30.72      4.19 o 
   7   5  10        0.06        1.56      6.92 o 
   8   5  10       18.51       26.52      8.97 o 
   9   5  10      204.33      220.11     14.62 o 
 -11   6  10       59.85       51.39      6.14 o 
 -10   6  10        8.59       11.02      4.58 o 
  -8   6  10      251.87      217.76     11.21 o 
  -7   6  10        3.32        1.66      2.24 o 
  -6   6  10      268.94      253.65     14.93 o 
  -5   6  10       42.22       44.57      3.61 o 
  -4   6  10     1305.95     1261.91     34.04 o 
  -3   6  10     1183.89     1068.82     29.45 o 
  -2   6  10      171.26      157.11      4.77 o 
  -1   6  10       59.38       62.61      2.24 o 
   0   6  10        2.98        2.15      0.98 o 
   1   6  10     1090.48     1108.81     25.35 o 
   2   6  10      115.67      105.32      5.27 o 
   3   6  10       41.76       34.33      3.61 o 
   4   6  10        9.30        8.09      3.12 o 
   5   6  10        4.26        4.88      3.12 o 
   6   6  10       29.10       26.92      6.63 o 
   7   6  10       38.30       38.72      7.61 o 
   8   6  10        0.13        1.95      6.34 o 
   9   6  10      170.27      185.87     17.27 o 
 -11   7  10        8.89        8.09      5.27 o 
 -10   7  10       41.14       43.20      4.97 o 
  -8   7  10      119.01      134.10      7.22 o 
  -7   7  10       61.17       51.20      3.61 o 
  -6   7  10      174.41      183.24     11.01 o 
  -5   7  10      767.36      779.19     41.25 o 
  -4   7  10       52.60       50.61      3.61 o 
  -3   7  10       22.64       11.80      1.95 o 
  -2   7  10      107.30      121.80      4.78 o 
  -1   7  10     1084.30     1086.96     25.55 o 
   0   7  10        4.30        3.22      0.98 o 
   1   7  10        9.80        4.10      0.98 o 
   2   7  10     2838.60     2894.01     89.33 o 
   3   7  10     1137.23     1121.09     57.92 o 
   4   7  10      677.95      661.57     48.66 o 
   5   7  10      174.11      180.51     11.32 o 
   6   7  10        7.89        9.46      4.19 o 
   7   7  10        6.59        4.49      5.07 o 
   8   7  10      133.22      149.60     10.73 o 
   9   7  10       66.10       79.28     11.70 o 
 -10   8  10       15.98       21.36      5.85 o 
  -8   8  10       30.45       19.21      5.95 o 
  -7   8  10       90.41       76.55      5.95 o 
  -6   8  10     1071.19     1071.84     55.97 o 
  -5   8  10       45.81       39.98      3.61 o 
  -4   8  10      557.17      548.94     30.32 o 
  -3   8  10      158.56      141.70      5.27 o 
  -2   8  10      196.86      188.80      6.92 o 
  -1   8  10       20.13       12.39      1.56 o 
   0   8  10      112.19      121.90      4.19 o 
   1   8  10        2.85        4.10      0.98 o 
   2   8  10     3479.18     3555.38    254.91 o 
   3   8  10       40.89       38.33      4.58 o 
   4   8  10       26.96       20.48      4.29 o 
   5   8  10        6.53       18.24      5.46 o 
   6   8  10        1.04       -0.88      7.51 o 
   7   8  10        7.64       14.34      7.61 o 
   8   8  10       51.21       43.01      9.46 o 
 -10   9  10        7.42       10.92      4.68 o 
  -9   9  10      257.35      247.41     12.98 o 
  -8   9  10       55.71       50.81      5.95 o 
  -7   9  10      232.55      220.69     10.24 o 
  -6   9  10       37.29       40.57      3.51 o 
  -5   9  10       34.36       32.47      3.41 o 
  -4   9  10       17.31       16.97      2.24 o 
  -3   9  10       29.69       27.01      2.05 o 
  -2   9  10       45.35       34.81      2.15 o 
  -1   9  10       20.01       33.55      2.54 o 
   0   9  10       64.15       73.04      3.12 o 
   1   9  10      163.01      165.10      7.80 o 
   2   9  10      344.54      355.94     15.70 o 
   3   9  10     2116.19     2374.22    169.00 o 
   5   9  10        1.11       -0.98      5.36 o 
   6   9  10        0.06        0.10      5.46 o 
   7   9  10       55.64       53.83      8.68 o 
   8   9  10      126.98      116.83      8.78 o 
 -10  10  10      105.74       91.28      7.12 o 
  -9  10  10        0.43       13.36      6.24 o 
  -8  10  10      192.48      186.16     15.21 o 
  -7  10  10      108.60      106.88      6.05 o 
  -6  10  10        4.12        3.22      2.93 o 
  -5  10  10      165.84      159.93      9.94 o 
  -4  10  10      194.07      195.92     11.60 o 
  -3  10  10        0.96        6.73      2.93 o 
  -2  10  10      125.38      109.13      6.14 o 
  -1  10  10       28.58       33.55      2.34 o 
   0  10  10       89.87       99.27      5.46 o 
   1  10  10      424.47      474.63     21.36 o 
   2  10  10      125.56      121.71      5.75 o 
   3  10  10      280.99      324.83     24.28 o 
   4  10  10       14.92       19.60      3.90 o 
   5  10  10      317.06      367.65     17.27 o 
   6  10  10        4.11       15.80      8.00 o 
   8  10  10       15.07       16.97      6.83 o 
 -10  11  10       52.27       60.17      5.17 o 
  -9  11  10      161.86      144.91      6.92 o 
  -8  11  10        6.25        6.24      5.17 o 
  -7  11  10      105.56       89.52      7.22 o 
  -6  11  10      259.24      231.12     11.80 o 
  -5  11  10       35.55       26.23      3.51 o 
  -4  11  10      264.97      261.74     15.31 o 
  -3  11  10        4.39        4.49      2.05 o 
  -2  11  10       37.68       19.50      4.88 o 
  -1  11  10       45.31       31.69      2.63 o 
   0  11  10      434.71      457.75     20.29 o 
   1  11  10        1.95        3.90      1.37 o 
   2  11  10       84.07       86.50      4.78 o 
   4  11  10       31.92       30.43      5.27 o 
   5  11  10       22.50       20.38      7.70 o 
   6  11  10       11.96       12.19      5.66 o 
  -9  12  10       74.53       79.28      7.31 o 
  -8  12  10      126.44      122.39     10.73 o 
  -7  12  10      269.70      280.27     14.14 o 
  -6  12  10        5.64        0.68      4.19 o 
  -5  12  10       79.05       87.18      5.56 o 
  -4  12  10      848.71      862.37     35.59 o 
  -3  12  10       23.91       22.04      3.12 o 
  -2  12  10      626.95      536.07     23.79 o 
  -1  12  10      160.66      153.60      7.70 o 
   0  12  10       14.55       15.90      2.15 o 
   1  12  10       44.63       46.62      3.12 o 
   2  12  10      365.56      385.11     13.46 o 
   3  12  10       58.13       47.39      2.83 o 
   4  12  10      194.31      191.43     10.53 o 
   5  12  10        5.19        2.15      7.61 o 
   6  12  10        0.94        9.26      8.48 o 
  -9  13  10       25.47       22.72      4.49 o 
  -8  13  10      141.28      151.35      7.60 o 
  -7  13  10        9.75       10.24      9.36 o 
  -6  13  10       69.81       53.05      9.26 o 
  -5  13  10      255.70      246.63     11.41 o 
  -4  13  10      386.52      366.68     17.36 o 
  -3  13  10       14.40       20.67      4.78 o 
  -2  13  10        9.47       11.31      2.44 o 
  -1  13  10      464.42      452.59     13.46 o 
   0  13  10        3.55        4.78      2.05 o 
   1  13  10       89.09       92.55      4.39 o 
   2  13  10        0.08       -0.29      2.24 o 
   3  13  10       47.04       43.01      2.54 o 
   4  13  10        1.91        3.41      4.58 o 
   5  13  10        5.64        6.24      7.22 o 
  -9  14  10        6.91        5.66      5.46 o 
  -8  14  10      101.00       87.67      6.24 o 
  -7  14  10       99.84       83.38      8.87 o 
  -6  14  10       82.75       66.70      7.51 o 
  -5  14  10       53.38       53.44      6.63 o 
  -4  14  10        0.04        0.20      2.83 o 
  -3  14  10       16.65       11.51      2.83 o 
  -2  14  10        3.52        2.73      2.93 o 
  -1  14  10       36.69       35.59      3.22 o 
   0  14  10       28.18       31.89      2.54 o 
   1  14  10        7.41        7.12      2.05 o 
   2  14  10       89.11      112.83      4.10 o 
   3  14  10       65.36       73.24      3.22 o 
   4  14  10      118.25      115.76      9.46 o 
   7  14  10        0.53        1.95      8.97 o 
  -8  15  10       79.81       74.80      7.90 o 
  -7  15  10        3.95        3.41      5.95 o 
  -6  15  10      417.28      457.75     18.82 o 
  -5  15  10       71.30       76.46      7.80 o 
  -3  15  10       56.02       60.46      4.78 o 
  -2  15  10      405.61      370.19     13.55 o 
  -1  15  10      152.62      133.99      7.51 o 
   0  15  10       80.78       65.05      3.90 o 
   1  15  10        0.88        2.54      1.76 o 
   2  15  10       28.00       27.70      2.54 o 
   3  15  10        0.00       -2.54      2.63 o 
   4  15  10      159.93      155.44      7.22 o 
   6  15  10        0.22        7.12     10.04 o 
  -8  16  10      129.80      128.14      6.53 o 
  -7  16  10       83.02       75.87      5.46 o 
  -6  16  10       12.26       18.04      4.00 o 
  -5  16  10       73.33       68.85      9.46 o 
  -4  16  10        1.85       -2.92      7.41 o 
  -3  16  10        5.77        5.36      6.73 o 
  -2  16  10        0.03        0.00      4.58 o 
  -1  16  10       70.38       74.99      5.85 o 
   0  16  10      823.17      926.92     30.71 o 
   1  16  10       48.78       45.15      3.41 o 
   2  16  10       45.53       56.56      3.61 o 
   3  16  10        0.48       -3.41      3.61 o 
   4  16  10        0.24       -3.71      4.39 o 
   6  16  10       11.43       15.41      8.78 o 
  -7  17  10       53.22       50.81      6.14 o 
  -6  17  10        3.08        6.83      6.63 o 
  -5  17  10       15.83        8.68      4.58 o 
  -4  17  10       43.07       41.54      6.44 o 
  -3  17  10       13.02       12.09      4.78 o 
  -2  17  10       30.74       48.08      7.41 o 
  -1  17  10       76.77       65.14      8.19 o 
   0  17  10      441.77      496.28     16.00 o 
   1  17  10       92.24      123.17      4.39 o 
   2  17  10        1.87       -1.76      3.22 o 
   3  17  10      161.28      205.18      7.99 o 
   4  17  10        2.15        6.83      2.93 o 
   5  17  10        3.84        3.22      3.41 o 
  -6  18  10       15.87       23.89     10.43 o 
  -5  18  10       75.15       93.72      6.44 o 
  -4  18  10       51.26       66.90      7.02 o 
  -3  18  10       22.42       19.31      4.29 o 
  -2  18  10        4.65        5.75      3.22 o 
  -1  18  10        3.82        5.07      2.83 o 
   0  18  10        2.92       -0.39      5.07 o 
   1  18  10      696.57      824.63     20.49 o 
   2  18  10        6.56        8.68      3.12 o 
   3  18  10       10.02       11.41      2.93 o 
   4  18  10        1.10       -3.22      3.22 o 
  -6  19  10       27.75       23.21      7.22 o 
  -5  19  10       18.09       26.33      5.17 o 
  -4  19  10        1.53       -1.76      5.75 o 
  -3  19  10        7.80        9.56      4.58 o 
  -2  19  10       16.40       15.90      4.49 o 
  -1  19  10       65.54       67.09      5.07 o 
   0  19  10      171.13      179.83      8.10 o 
   1  19  10       43.84       46.52      6.73 o 
   2  19  10       92.18      110.98      6.83 o 
   3  19  10       19.06       11.99      3.61 o 
  -4  20  10        2.11        2.34      5.66 o 
  -3  20  10       31.34       41.06      6.53 o 
  -2  20  10       25.82       26.62      9.56 o 
  -1  20  10        4.70        7.80      4.68 o 
   0  20  10      198.57      204.11      9.65 o 
   1  20  10       26.83       27.21      3.90 o 
   2  20  10       11.58       11.02      5.95 o 
  -3  21  10       19.99       18.04      7.61 o 
  -2  21  10        5.85       13.85      5.27 o 
  -1  21  10       43.31       52.17      5.17 o 
   0  21  10       31.44       28.18      6.44 o 
   1  21  10       88.87       84.55      6.14 o 
 -11   1  11        0.38        3.32      5.07 o 
 -10   1  11       70.48       61.93      5.75 o 
  -8   1  11        0.31       -1.56      3.61 o 
  -7   1  11       47.43       39.01      3.80 o 
  -6   1  11      667.80      649.29     35.79 o 
  -5   1  11     3290.97     3334.79     99.56 o 
  -4   1  11       17.65       20.87      1.76 o 
  -3   1  11        5.42        8.68      1.27 o 
  -2   1  11      296.23      324.06      8.87 o 
  -1   1  11      572.97      711.99     16.68 o 
   0   1  11      483.40      472.87     11.90 o 
   1   1  11       68.00       59.59      2.73 o 
   2   1  11      205.44      193.29      5.27 o 
   3   1  11       10.21        4.58      1.17 o 
   4   1  11       76.64       74.41      3.51 o 
   5   1  11       87.80       88.45      3.12 o 
   6   1  11        2.85        2.73      1.46 o 
   7   1  11       66.39       53.15      3.12 o 
   8   1  11       11.08        6.73      3.12 o 
   9   1  11       28.79       29.45      4.58 o 
 -11   2  11       92.86      114.78      7.70 o 
 -10   2  11       26.10       20.38      3.90 o 
  -8   2  11      172.75      160.22      8.39 o 
  -7   2  11        0.03       -1.66      3.32 o 
  -6   2  11     1067.85     1078.28     56.17 o 
  -5   2  11        5.62       14.43      2.24 o 
  -4   2  11      485.06      478.33     13.75 o 
  -3   2  11      742.62      690.53     16.87 o 
  -2   2  11        0.12        0.10      0.78 o 
  -1   2  11       68.28       73.14      2.73 o 
   0   2  11      274.66      311.58      8.29 o 
   1   2  11      168.84      169.10      5.17 o 
   2   2  11        6.99        6.24      0.98 o 
   3   2  11        6.11        8.68      0.98 o 
   4   2  11      147.58      151.26      8.78 o 
   5   2  11      912.92     1040.14     38.42 o 
   6   2  11       30.81       19.50      1.27 o 
   7   2  11        5.17        5.95      1.27 o 
   8   2  11        1.89        0.00      1.76 o 
   9   2  11        9.89        7.02      3.61 o 
 -11   3  11       44.91       59.39      6.53 o 
 -10   3  11       26.48       28.67      5.46 o 
  -8   3  11      106.18       84.74      5.56 o 
  -7   3  11       62.33       58.32      4.19 o 
  -6   3  11      297.30      293.24     16.29 o 
  -5   3  11     1641.00     1596.59     51.68 o 
  -4   3  11        4.20        3.02      1.27 o 
  -3   3  11      516.31      508.95     13.36 o 
  -2   3  11      431.23      446.06     13.16 o 
  -1   3  11      593.43      679.61     15.50 o 
   0   3  11        0.78        1.27      0.98 o 
   1   3  11        0.10       -0.78      0.88 o 
   2   3  11     1726.79     1783.34     44.08 o 
   3   3  11      104.85       95.08      5.95 o 
   4   3  11      146.17      140.43      8.78 o 
   5   3  11       20.12       19.41      3.02 o 
   6   3  11       89.92       69.53      4.58 o 
   7   3  11      142.89      141.89      5.56 o 
   8   3  11       12.97       10.24      4.97 o 
   9   3  11       83.71       93.13      8.58 o 
 -11   4  11        0.01       -5.27      5.95 o 
 -10   4  11       14.96       17.36      5.95 o 
  -8   4  11      165.96      139.35      7.31 o 
  -7   4  11      106.82       90.11      5.95 o 
  -6   4  11     2413.71     2361.83    121.71 o 
  -5   4  11       27.75       33.16      3.41 o 
  -4   4  11     1537.37     1437.54     48.57 o 
  -3   4  11       28.19       24.48      1.76 o 
  -2   4  11      626.06      667.62     16.38 o 
  -1   4  11        3.93        5.17      1.07 o 
   0   4  11       43.38       38.62      2.15 o 
   1   4  11      107.15      105.81      3.41 o 
   2   4  11     2673.73     2667.66     55.49 o 
   3   4  11      785.08      795.08     41.83 o 
   4   4  11      315.98      307.19     16.77 o 
   5   4  11        0.49        1.56      2.83 o 
   6   4  11       58.94       59.19      7.41 o 
   7   4  11        6.19        8.29      3.71 o 
 -11   5  11        0.20       -3.22      4.39 o 
 -10   5  11       12.92        7.22      4.19 o 
  -8   5  11      467.70      403.15     17.95 o 
  -7   5  11       35.03       30.52      3.02 o 
  -6   5  11      244.13      234.14     14.14 o 
  -5   5  11     2078.34     2004.62    104.15 o 
  -4   5  11      330.34      347.36     13.55 o 
  -3   5  11       26.68       23.02      2.15 o 
  -2   5  11      401.29      388.23     10.53 o 
  -1   5  11       20.14       17.36      1.46 o 
   0   5  11       42.18       41.64      1.95 o 
   1   5  11     1077.07     1024.64     23.31 o 
   2   5  11      312.16      252.29      9.56 o 
   3   5  11     1117.70     1007.48     52.95 o 
   4   5  11       15.54       13.95      2.83 o 
   5   5  11       63.65       55.68      4.19 o 
   6   5  11       17.26       19.11      3.61 o 
   7   5  11      122.67      142.09      7.22 o 
   8   5  11        3.69       12.58      8.19 o 
 -11   6  11       61.40       72.95      5.56 o 
 -10   6  11      369.95      401.97     13.66 o 
  -8   6  11        2.78        0.68      4.68 o 
  -7   6  11      151.96      137.01      7.70 o 
  -6   6  11        0.99        1.56      2.54 o 
  -5   6  11     2627.34     2585.93    131.36 o 
  -4   6  11      289.82      299.09     12.39 o 
  -3   6  11     1029.01     1007.28     26.33 o 
  -2   6  11       11.15        5.85      1.66 o 
  -1   6  11      162.28      159.84      4.88 o 
   0   6  11      365.60      386.87     10.33 o 
   1   6  11     1510.35     1574.55     34.23 o 
   2   6  11      302.08      268.96     15.70 o 
   3   6  11        6.61        5.17      3.02 o 
   4   6  11        3.05        5.56      2.54 o 
   5   6  11      152.10      182.85     11.90 o 
   6   6  11       11.13        5.56      6.73 o 
   7   6  11        2.16       -1.27      5.36 o 
   8   6  11        7.32       15.31      8.19 o 
 -10   7  11        2.23        1.95      5.85 o 
  -9   7  11      253.27      241.17     12.58 o 
  -8   7  11       18.62       18.24      5.95 o 
  -7   7  11       12.50       12.78      3.02 o 
  -6   7  11       50.45       43.59      4.10 o 
  -5   7  11       21.12       19.41      2.54 o 
  -4   7  11        6.04        9.46      2.15 o 
  -3   7  11       57.39       55.49      3.02 o 
  -2   7  11        1.31       -0.88      1.27 o 
  -1   7  11        4.80        2.54      1.46 o 
   0   7  11       12.67       24.18      2.05 o 
   1   7  11       82.28       80.65      3.02 o 
   2   7  11      298.87      273.35     15.80 o 
   3   7  11       21.85       15.12      3.41 o 
   4   7  11        3.73        6.53      3.61 o 
   5   7  11        1.45       12.19      5.95 o 
   6   7  11      107.83       98.69      8.78 o 
   7   7  11       48.98       57.34     10.34 o 
   8   7  11        3.73       -0.78      7.80 o 
 -10   8  11       78.56       76.46      6.24 o 
  -9   8  11        4.38        7.22      5.56 o 
  -8   8  11      207.47      198.26     11.80 o 
  -7   8  11      181.04      179.15      9.75 o 
  -6   8  11      573.62      579.94     24.08 o 
  -5   8  11        0.02       -2.63      3.32 o 
  -4   8  11      122.49      123.26      8.00 o 
  -3   8  11       28.97       22.43      1.95 o 
  -2   8  11      193.40      144.91      5.45 o 
  -1   8  11       18.58       21.75      1.85 o 
   0   8  11       91.54       91.77      3.80 o 
   1   8  11      158.67      144.13      7.31 o 
   2   8  11      950.02      984.08     73.73 o 
   3   8  11       20.14       28.87      7.12 o 
   4   8  11        1.31        3.80      5.85 o 
   5   8  11        3.95        9.07      3.90 o 
   6   8  11      110.51      132.13      8.67 o 
   7   8  11        2.56        3.12      5.95 o 
   8   8  11       26.81       22.33      9.85 o 
 -10   9  11       33.29       38.42      4.58 o 
  -9   9  11      106.87      110.10      6.34 o 
  -8   9  11       22.39       23.70      5.46 o 
  -7   9  11      168.02      161.49      8.49 o 
  -6   9  11        7.68        8.87      3.12 o 
  -5   9  11      118.47      131.17      8.58 o 
  -4   9  11        0.08       -0.68      1.85 o 
  -3   9  11      130.36      111.47      6.05 o 
  -2   9  11      423.45      428.59     33.84 o 
  -1   9  11      659.54      659.82     27.99 o 
   0   9  11       11.72       12.39      1.56 o 
   1   9  11      818.74      885.88     38.13 o 
   2   9  11       43.53       54.03      7.41 o 
   3   9  11       54.93       61.73      6.83 o 
   4   9  11      111.33      118.39      8.48 o 
   5   9  11        0.27        6.05      6.92 o 
   6   9  11        1.71        0.78      6.73 o 
   7   9  11        7.54        7.80      6.83 o 
   8   9  11      102.05      117.32     10.63 o 
 -10  10  11       26.77       28.57      6.14 o 
  -9  10  11       14.52       21.26      4.78 o 
  -8  10  11       33.40       41.64      6.44 o 
  -7  10  11        5.05        4.88      7.70 o 
  -6  10  11       98.43      102.69      6.14 o 
  -5  10  11        0.00       -2.24      3.02 o 
  -4  10  11       97.78      103.86      7.31 o 
  -3  10  11      220.95      197.08     11.90 o 
  -2  10  11      120.31       98.79      5.75 o 
  -1  10  11       10.10        7.22      2.05 o 
   0  10  11       56.63       41.15      2.83 o 
   1  10  11      196.13      186.75      8.58 o 
   2  10  11        1.74        1.07      0.98 o 
   3  10  11       19.22       24.48      4.10 o 
   4  10  11       15.15       13.75      5.95 o 
   5  10  11       63.79       82.50      9.26 o 
   6  10  11       23.07       33.94      6.73 o 
  -9  11  11        6.94        4.00      5.56 o 
  -8  11  11       86.10       85.04     10.82 o 
  -7  11  11        1.33        1.27      6.53 o 
  -6  11  11      219.58      223.32      9.85 o 
  -5  11  11      135.38      136.73      7.70 o 
  -4  11  11       33.90       31.79      3.51 o 
  -3  11  11       17.42       15.70      3.80 o 
  -2  11  11      473.70      348.73     15.89 o 
  -1  11  11      124.62      115.66      6.44 o 
   0  11  11      114.18      154.28      6.24 o 
   1  11  11        7.99        8.58      1.56 o 
   2  11  11       40.97       39.98      2.34 o 
   3  11  11      188.46      202.84     12.98 o 
   4  11  11       24.72       24.67      6.92 o 
   5  11  11       32.02       35.50      5.85 o 
  -9  12  11        1.32        0.20      5.46 o 
  -8  12  11       62.96       50.03      6.34 o 
  -7  12  11       10.38       14.04      8.87 o 
  -6  12  11       94.03       83.57      8.68 o 
  -5  12  11       26.48       24.97      3.61 o 
  -4  12  11      210.04      235.51     10.33 o 
  -3  12  11        5.17        7.61      3.32 o 
  -2  12  11      348.63      306.99     13.16 o 
  -1  12  11      283.54      233.37      8.10 o 
   0  12  11        4.11        2.44      1.85 o 
   1  12  11      126.44      123.56      5.17 o 
   2  12  11      145.68      155.75      6.53 o 
   4  12  11       42.87       36.08      7.90 o 
   5  12  11        1.34        1.56      5.95 o 
  -9  13  11       32.48       28.48      5.27 o 
  -8  13  11       31.86       27.31      4.88 o 
  -7  13  11        0.44        1.17      5.46 o 
  -6  13  11      134.97      140.53      8.49 o 
  -5  13  11      299.46      320.45     16.57 o 
  -4  13  11      198.82      208.79     13.26 o 
  -3  13  11       14.26        4.49      3.12 o 
  -2  13  11       48.95       45.74      4.00 o 
  -1  13  11      163.57      126.00      5.07 o 
   0  13  11       36.48       39.89      2.92 o 
   1  13  11        6.99        9.95      2.05 o 
   2  13  11        0.51        1.76      2.05 o 
   3  13  11       39.35       37.64      1.76 o 
   4  13  11        5.13        5.85      4.58 o 
  -8  14  11       21.45       14.92      4.68 o 
  -7  14  11       16.22       18.43      4.78 o 
  -6  14  11      186.01      186.94     12.19 o 
  -5  14  11       11.47       14.14      6.34 o 
  -4  14  11       68.54       77.43      9.17 o 
  -3  14  11      936.54      919.90     30.14 o 
  -2  14  11       86.23      110.29      6.83 o 
  -1  14  11       43.76       41.93      3.51 o 
   0  14  11        5.42        4.68      2.24 o 
   1  14  11      221.30      259.31      9.17 o 
   2  14  11       52.35       47.69      2.83 o 
   3  14  11       32.31       29.55      2.05 o 
  -8  15  11       12.68       11.12      6.63 o 
  -7  15  11        2.99       -1.66      5.95 o 
  -6  15  11       42.53       38.91      5.46 o 
  -5  15  11      172.73      178.85     11.90 o 
  -4  15  11       15.31       12.39      4.39 o 
  -3  15  11        8.40       12.29      5.85 o 
  -2  15  11        0.45        0.98      2.63 o 
  -1  15  11      146.44      150.67      8.10 o 
   0  15  11      136.81      149.60      6.15 o 
   1  15  11       11.35       10.53      2.54 o 
   2  15  11      228.19      277.35      7.70 o 
   3  15  11        8.74        8.48      2.34 o 
   6  15  11       50.71       52.08      7.51 o 
  -7  16  11        2.82       11.70      4.88 o 
  -6  16  11       14.99       19.80      4.78 o 
  -5  16  11      210.51      243.22      9.75 o 
  -4  16  11      268.29      299.97     14.43 o 
  -3  16  11       82.70       82.89      9.95 o 
  -2  16  11        0.14       -1.17      3.61 o 
  -1  16  11        8.36        6.24      3.71 o 
   0  16  11      242.83      262.91      9.56 o 
   1  16  11       45.31       51.59      2.92 o 
   2  16  11        1.60       -2.05      2.73 o 
   3  16  11       88.68      101.13      4.88 o 
   5  16  11        7.48        7.12      5.27 o 
  -7  17  11       19.48       15.99      5.75 o 
  -6  17  11       90.48       99.57      7.61 o 
  -5  17  11       20.31       17.94      6.05 o 
  -4  17  11      142.23      149.11      6.53 o 
  -3  17  11        0.37       -2.24      3.02 o 
  -2  17  11       96.31      107.47     10.53 o 
  -1  17  11      319.93      392.32     12.58 o 
   0  17  11      204.10      218.35     10.53 o 
   1  17  11       20.08       28.28      3.32 o 
   2  17  11        2.81        2.15      3.12 o 
   3  17  11      275.28      273.15      6.63 o 
   4  17  11        3.18        3.02      2.44 o 
  -6  18  11        2.93        9.26      5.75 o 
  -5  18  11       76.36       78.41      7.02 o 
  -4  18  11      105.60      145.31      7.90 o 
  -3  18  11        1.72        8.09      4.39 o 
  -2  18  11        9.54        8.87      3.71 o 
  -1  18  11       12.71       13.36      4.29 o 
   0  18  11       34.51       39.11      4.49 o 
   1  18  11       57.36       54.03      5.56 o 
   2  18  11       75.98       85.62      5.85 o 
   3  18  11        4.25        6.14      3.32 o 
   4  18  11       23.12       24.67      4.68 o 
  -5  19  11      130.44      117.71      5.95 o 
  -4  19  11        7.83        3.41      5.95 o 
  -3  19  11       75.75      104.15      6.05 o 
  -2  19  11        6.73        7.70      3.61 o 
  -1  19  11      471.86      532.66     18.43 o 
   0  19  11      128.53      147.15     10.14 o 
   1  19  11       32.19       47.39      4.97 o 
   2  19  11        0.11        1.95      4.58 o 
   3  19  11        4.31        6.92      4.10 o 
  -4  20  11       20.54       26.23      7.22 o 
  -3  20  11       71.40       82.21      6.05 o 
  -2  20  11       14.24       25.65      6.63 o 
  -1  20  11       38.60       44.96      5.07 o 
   0  20  11      378.13      439.82     16.38 o 
   1  20  11      155.24      188.70      7.42 o 
 -11   0  12      196.26      209.67     15.41 o 
 -10   0  12       63.94       57.63      6.63 o 
  -8   0  12       26.75       20.48      4.58 o 
  -7   0  12       58.34       53.15      5.56 o 
  -6   0  12     3141.43     3111.08    223.41 o 
  -5   0  12      433.53      465.85     34.72 o 
  -4   0  12       52.10       66.70      4.88 o 
  -3   0  12       95.51       83.38      4.68 o 
  -2   0  12      342.04      287.40     10.92 o 
  -1   0  12      116.90      122.00      5.56 o 
   0   0  12      227.16      204.50      8.49 o 
   1   0  12      269.79      255.40      9.65 o 
   2   0  12      531.49      587.95     20.29 o 
   3   0  12      512.82      537.04     27.69 o 
   4   0  12      124.39      109.90      6.44 o 
   5   0  12        0.41        1.66      2.15 o 
   6   0  12      797.89      829.01     25.26 o 
   7   0  12       26.40       28.96      2.92 o 
   8   0  12        0.89        2.24      5.07 o 
 -11   1  12        0.02       -0.10      7.12 o 
 -10   1  12       22.41       33.35      4.68 o 
  -8   1  12       14.77       19.21      4.10 o 
  -7   1  12        0.09       -0.59      2.24 o 
  -6   1  12     1568.30     1613.36     83.09 o 
  -5   1  12     2647.91     2707.44    138.48 o 
  -4   1  12      139.40      160.42      6.92 o 
  -3   1  12       63.19       59.00      2.34 o 
  -2   1  12       34.15       23.99      1.56 o 
  -1   1  12      266.60      246.73      6.72 o 
   0   1  12       14.84       12.87      1.37 o 
   1   1  12      477.11      464.69     11.60 o 
   2   1  12      779.72      797.42     17.75 o 
   3   1  12       80.13       79.97      4.19 o 
   4   1  12        1.82        0.78      1.17 o 
   5   1  12       26.10       27.50      2.15 o 
   6   1  12        6.77        7.61      1.66 o 
   7   1  12        1.48        4.97      3.90 o 
   8   1  12       39.70       36.47      3.41 o 
 -11   2  12       43.95       45.54      5.66 o 
 -10   2  12        8.27       13.95      5.27 o 
  -8   2  12      274.32      252.09     11.01 o 
  -7   2  12        3.98        6.14      2.44 o 
  -6   2  12       83.96       78.80      5.46 o 
  -5   2  12      278.64      267.79     16.48 o 
  -4   2  12      420.38      436.10     16.00 o 
  -3   2  12      158.52      141.98      4.97 o 
  -2   2  12       17.36       14.24      1.27 o 
  -1   2  12       10.07        4.10      0.98 o 
   0   2  12       48.43       37.25      1.85 o 
   1   2  12     1500.86     1550.36     38.33 o 
   2   2  12        8.78        7.80      1.27 o 
   3   2  12      107.06       99.27      4.97 o 
   4   2  12       10.11       11.51      2.24 o 
   5   2  12      129.63      155.84      7.60 o 
   6   2  12        8.19       10.34      3.22 o 
   7   2  12        5.91        9.85      4.88 o 
   8   2  12       11.46        5.56      4.49 o 
 -11   3  12       30.68       31.30      4.68 o 
 -10   3  12        2.70        2.54      4.68 o 
  -8   3  12       21.30       19.02      4.88 o 
  -7   3  12        5.08        5.56      2.44 o 
  -6   3  12     1104.69     1105.77     57.83 o 
  -5   3  12      420.62      436.99     24.28 o 
  -4   3  12      874.80      888.22     28.96 o 
  -3   3  12        0.15        1.17      1.07 o 
  -2   3  12       63.52       57.83      2.24 o 
  -1   3  12      556.06      581.12     14.43 o 
   0   3  12      231.38      219.12      6.04 o 
   1   3  12      419.84      389.78     10.44 o 
   2   3  12      122.79      127.56      5.07 o 
   3   3  12      148.62      152.14      9.37 o 
   4   3  12       25.81       29.16      2.83 o 
   5   3  12      105.50      109.22      5.85 o 
   6   3  12        0.25        2.24      2.73 o 
   7   3  12        7.93       14.82      4.39 o 
   8   3  12        2.13        3.41      4.88 o 
 -11   4  12        0.35        1.07      4.78 o 
 -10   4  12      133.92      136.24      7.70 o 
  -9   4  12       95.13       82.31      7.02 o 
  -8   4  12       27.68       16.48      5.95 o 
  -7   4  12      107.60      105.13      6.73 o 
  -6   4  12        3.87        5.56      2.24 o 
  -5   4  12       40.42       41.25      3.71 o 
  -4   4  12        2.45        4.88      1.85 o 
  -3   4  12       42.90       42.81      2.44 o 
  -2   4  12       85.06       83.38      2.92 o 
  -1   4  12       13.69       21.36      1.76 o 
   0   4  12      180.46      176.41      4.97 o 
   1   4  12      159.32      142.77      4.20 o 
   2   4  12     1940.28     1936.26     68.76 o 
   3   4  12       91.97       84.35      6.34 o 
   4   4  12      287.09      303.49     13.16 o 
   5   4  12       40.90       39.89      4.19 o 
   6   4  12      268.85      224.29     14.53 o 
   7   4  12       16.30       17.85      5.17 o 
   8   4  12        8.58        7.61      7.22 o 
 -10   5  12      334.54      300.46     10.92 o 
  -9   5  12      141.86      166.56      9.26 o 
  -8   5  12        4.03        1.17      6.53 o 
  -7   5  12       43.36       45.83      4.00 o 
  -6   5  12       95.06       91.57      5.56 o 
  -5   5  12      187.18      194.17     11.80 o 
  -4   5  12      680.56      722.91     38.42 o 
  -3   5  12       95.77       96.84      4.29 o 
  -2   5  12      147.74      123.46      4.58 o 
  -1   5  12      748.38      817.71     18.82 o 
   0   5  12       73.62       76.75      2.92 o 
   1   5  12      128.59      115.95      5.85 o 
   2   5  12        0.39        0.68      3.12 o 
   3   5  12      606.34      614.37     32.47 o 
   4   5  12       16.47       12.78      2.73 o 
   5   5  12        0.69        2.24      3.51 o 
   6   5  12       95.62       87.28      5.95 o 
   7   5  12       26.87       18.92      7.51 o 
   8   5  12       30.49       34.91      9.46 o 
 -10   6  12        1.13        3.22      5.75 o 
  -9   6  12        0.16        2.83      5.85 o 
  -8   6  12       39.43       32.67      6.92 o 
  -7   6  12      337.14      317.43     16.00 o 
  -6   6  12       12.73       17.75      2.73 o 
  -5   6  12      115.44      126.48      8.09 o 
  -4   6  12        8.14        8.09      2.05 o 
  -3   6  12      154.12      154.08      7.51 o 
  -2   6  12       38.89       35.40      2.24 o 
  -1   6  12       12.50        8.78      1.85 o 
   0   6  12       53.58       55.20      2.54 o 
   1   6  12      567.50      539.38     20.38 o 
   2   6  12        0.00        1.66      3.90 o 
   3   6  12      117.55      119.27      7.90 o 
   4   6  12       15.58        9.65      2.54 o 
   5   6  12       24.69       20.87      6.14 o 
   6   6  12       20.72       21.16      7.22 o 
   7   6  12        6.62        7.70      8.09 o 
   8   6  12       49.45       49.05      9.85 o 
 -10   7  12      309.81      357.90     12.39 o 
  -9   7  12       15.45       12.19      4.58 o 
  -8   7  12       11.48       12.39      5.36 o 
  -7   7  12      242.21      252.77     11.60 o 
  -6   7  12      143.65      147.74      8.67 o 
  -5   7  12       13.29       18.14      3.41 o 
  -4   7  12      128.82      120.05      7.22 o 
  -3   7  12       13.13        6.92      1.95 o 
  -2   7  12      159.86      123.56      8.09 o 
  -1   7  12        0.20        3.12      1.56 o 
   0   7  12       59.65       60.85      4.00 o 
   1   7  12      136.89      130.97      6.63 o 
   2   7  12      326.03      254.82     22.13 o 
   3   7  12       27.77       34.13      4.68 o 
   4   7  12      507.05      504.18     29.35 o 
   5   7  12       72.98       82.79      8.87 o 
   6   7  12        4.57        0.49      7.31 o 
   7   7  12        0.73       11.21      8.39 o 
   8   7  12       82.02       84.06     11.80 o 
 -10   8  12        0.04        4.78      6.14 o 
  -9   8  12        9.94       13.85      4.00 o 
  -8   8  12      184.71      165.29      9.94 o 
  -7   8  12        9.86        8.68      4.29 o 
  -6   8  12       82.33       75.29      5.17 o 
  -5   8  12      110.00      106.78      5.75 o 
  -4   8  12      644.38      640.90     36.18 o 
  -3   8  12       18.36       19.11      2.34 o 
  -2   8  12      255.48      183.05      8.87 o 
  -1   8  12       67.25       38.91      2.73 o 
   0   8  12      126.19      107.76      5.66 o 
   1   8  12       28.80       32.38      2.34 o 
   2   8  12       16.39       14.14      3.80 o 
   3   8  12        6.32        5.95      6.05 o 
   4   8  12       12.53        9.46      6.63 o 
   5   8  12       28.62       34.03      6.83 o 
   6   8  12      169.45      188.12      9.37 o 
   7   8  12        0.55       -6.24      7.61 o 
 -10   9  12        3.82        2.15      4.97 o 
  -9   9  12      534.51      547.48     15.70 o 
  -8   9  12      412.83      444.50     17.95 o 
  -7   9  12       11.49        8.87      7.70 o 
  -6   9  12      143.97      146.47      8.10 o 
  -5   9  12        0.20        0.49      2.73 o 
  -4   9  12        4.79        5.56      2.54 o 
  -3   9  12      249.71      219.52     19.31 o 
  -2   9  12       49.08       51.59      4.19 o 
  -1   9  12        1.26        2.34      1.66 o 
   0   9  12        0.91        2.93      1.56 o 
   1   9  12      119.94      106.39      5.75 o 
   2   9  12        2.48        7.31      4.88 o 
   3   9  12       57.86       52.66      8.19 o 
   4   9  12        3.87        3.41      5.95 o 
   5   9  12       42.73       31.50      7.61 o 
   6   9  12        0.31        7.41      7.90 o 
   7   9  12        4.41       -0.10      6.34 o 
  -9  10  12      139.22      150.76      7.80 o 
  -8  10  12       62.23       59.39      4.68 o 
  -7  10  12        0.03       -2.44      4.78 o 
  -6  10  12      293.22      290.51     18.82 o 
  -5  10  12       49.20       48.27      4.00 o 
  -4  10  12        0.34       -0.98      2.93 o 
  -3  10  12     1403.33     1255.76     47.50 o 
  -2  10  12        3.57        1.37      1.46 o 
  -1  10  12        1.25        2.15      2.05 o 
   0  10  12        9.69       10.82      1.95 o 
   1  10  12      119.14      134.87      5.45 o 
   2  10  12       41.38       41.35      5.17 o 
   3  10  12       37.99       44.08      7.41 o 
   4  10  12        4.13        0.10      6.44 o 
   5  10  12      370.12      445.08     17.07 o 
   6  10  12        2.96        1.85      5.66 o 
  -9  11  12       15.38       11.31      7.12 o 
  -8  11  12        8.52       13.85      5.27 o 
  -7  11  12      314.54      340.83     15.31 o 
  -6  11  12        0.60       -4.39      4.58 o 
  -5  11  12      610.86      651.33     23.60 o 
  -4  11  12       24.21       18.82      4.10 o 
  -3  11  12       22.83       23.99      3.12 o 
  -2  11  12       10.67        5.66      2.44 o 
  -1  11  12       83.03       88.16      4.39 o 
   0  11  12       13.35       15.21      2.15 o 
   1  11  12       19.03       16.87      1.95 o 
   2  11  12      270.65      266.82      8.87 o 
   3  11  12        8.95       16.97      4.78 o 
   4  11  12        9.88        6.92      6.92 o 
   5  11  12        0.06        0.88      6.14 o 
   6  11  12       12.81       15.99      8.87 o 
  -9  12  12       48.29       46.52      5.66 o 
  -8  12  12       14.85        7.02      4.19 o 
  -7  12  12      177.37      187.34      8.58 o 
  -6  12  12       80.30       94.30      9.65 o 
  -5  12  12      178.83      186.07     10.05 o 
  -4  12  12      210.37      212.20      9.07 o 
  -3  12  12       31.31       25.36      3.22 o 
  -2  12  12      393.25      345.52     14.23 o 
  -1  12  12      132.20      116.15      5.36 o 
   0  12  12       95.86       93.62      4.58 o 
   1  12  12       94.89       97.91      5.17 o 
   2  12  12      205.32      215.13      7.12 o 
   4  12  12       17.41       26.04      6.92 o 
   5  12  12       13.30       24.87      6.05 o 
  -8  13  12        9.74        7.41      4.88 o 
  -7  13  12      102.89       94.01      6.24 o 
  -6  13  12       10.23       26.23      8.39 o 
  -4  13  12       11.92       19.02      6.83 o 
  -3  13  12        4.10        4.10      3.22 o 
  -2  13  12        3.44        4.78      2.44 o 
  -1  13  12      129.34      170.85      7.60 o 
   0  13  12       62.20       57.73      3.41 o 
   1  13  12       17.56       15.51      2.34 o 
   2  13  12       26.64       29.74      2.44 o 
   4  13  12      200.80      200.69     11.21 o 
  -8  14  12        1.06       -4.97      7.61 o 
  -7  14  12       38.89       43.88      6.44 o 
  -6  14  12       33.41       38.13      5.36 o 
  -5  14  12        0.62       -1.17      5.17 o 
  -4  14  12       48.04       42.03      7.90 o 
  -3  14  12       18.77       21.84      3.12 o 
  -2  14  12       68.76       86.99      4.58 o 
  -1  14  12       21.08       21.26      2.63 o 
   0  14  12       59.17       75.48      3.80 o 
   1  14  12       33.02       33.06      2.63 o 
   2  14  12       97.45      106.30      4.10 o 
  -7  15  12      178.04      198.15      9.56 o 
  -6  15  12      214.02      219.43      8.78 o 
  -5  15  12      113.34      108.64      6.92 o 
  -4  15  12      101.96      135.85      9.26 o 
  -3  15  12        0.33        2.05      6.83 o 
  -2  15  12        9.08       12.58      3.32 o 
  -1  15  12       29.39       30.33      3.80 o 
   0  15  12       63.92       73.33      3.41 o 
   1  15  12       69.89       91.96      4.00 o 
   2  15  12       81.13       86.11      4.10 o 
   3  15  12       17.88        9.56      1.76 o 
   5  15  12       42.18       44.57      7.12 o 
  -7  16  12      261.18      276.67     11.90 o 
  -6  16  12        3.70       -0.10      4.39 o 
  -5  16  12      227.77      258.33     10.44 o 
  -4  16  12      182.50      187.53      8.58 o 
  -3  16  12      182.44      216.98      7.90 o 
  -2  16  12       64.84       66.61      4.97 o 
  -1  16  12        3.55        2.83      3.02 o 
   0  16  12       20.52       15.21      3.32 o 
   1  16  12        0.03        2.24      2.73 o 
   2  16  12      141.24      162.08      5.36 o 
   3  16  12      194.50      187.23      5.56 o 
   4  16  12       38.52       39.49      8.29 o 
  -6  17  12        0.02       -0.59      4.58 o 
  -5  17  12       76.98       85.04      7.51 o 
  -4  17  12      306.05      345.80     11.21 o 
  -3  17  12      133.68      153.78      7.42 o 
  -2  17  12        7.13        5.27      3.80 o 
  -1  17  12       35.66       35.79      3.90 o 
   0  17  12      176.84      186.66      8.19 o 
   1  17  12      200.01      281.84      8.10 o 
   2  17  12       10.96        9.56      3.71 o 
   3  17  12      114.66      120.24      4.78 o 
   4  17  12        3.96       15.99      8.39 o 
  -5  18  12        7.28       10.92      5.56 o 
  -4  18  12       22.61       25.45      5.07 o 
  -3  18  12       35.69       41.84      5.27 o 
  -2  18  12        9.80       11.21      3.71 o 
  -1  18  12        1.17       -1.17      3.32 o 
   0  18  12       15.95       20.97      4.10 o 
   1  18  12       48.21       41.74      3.90 o 
   2  18  12       82.50       99.76      5.46 o 
   3  18  12        4.67        2.93      3.41 o 
  -4  19  12       74.53       96.16      6.63 o 
  -3  19  12        3.27        0.98      4.29 o 
  -2  19  12        1.49       -2.44      3.71 o 
  -1  19  12      310.69      356.92     14.05 o 
   0  19  12       14.65       32.38      4.39 o 
   1  19  12       20.22       18.92      4.00 o 
   2  19  12      326.29      410.16     12.78 o 
  -2  20  12        2.42        4.58      4.88 o 
  -1  20  12       20.03       29.45      6.24 o 
 -10   1  13        9.22        8.39      4.00 o 
  -8   1  13       12.71       10.24      3.12 o 
  -7   1  13       21.84       19.31      2.92 o 
  -6   1  13      666.42      688.39     27.60 o 
  -5   1  13     6206.89     6353.51    318.02 o 
  -4   1  13        0.01       -0.39      1.85 o 
  -3   1  13       35.18       36.28      2.24 o 
  -2   1  13       68.56       65.14      2.92 o 
  -1   1  13       61.26       62.12      2.73 o 
   0   1  13       71.47       59.39      2.73 o 
   1   1  13      721.00      714.83     26.53 o 
   2   1  13       90.69       92.16      4.10 o 
   3   1  13      287.33      325.71     14.43 o 
   4   1  13       40.04       34.42      1.95 o 
   5   1  13        2.68        4.29      1.37 o 
   6   1  13        6.65        5.46      2.93 o 
   7   1  13       97.67      110.68      4.78 o 
   8   1  13        7.36       13.07      4.68 o 
 -10   2  13      191.06      212.99      9.37 o 
  -9   2  13        1.13        3.32      7.51 o 
  -8   2  13       34.42       28.28      5.27 o 
  -7   2  13       48.59       49.35      4.58 o 
  -6   2  13      617.27      605.79     23.70 o 
  -5   2  13      110.63      125.22      8.19 o 
  -4   2  13       50.03       53.83      3.80 o 
  -3   2  13       61.92       65.44      3.90 o 
  -2   2  13       53.60       50.03      2.34 o 
  -1   2  13        4.71        6.44      1.66 o 
   0   2  13        1.36        1.95      1.76 o 
   1   2  13     3418.35     3479.90    123.36 o 
   2   2  13        1.25        2.93      1.37 o 
   3   2  13       13.58       17.85      1.46 o 
   4   2  13      106.99      111.66      5.75 o 
   5   2  13       32.25       36.38      4.39 o 
   6   2  13       46.51       43.40      4.19 o 
   7   2  13       33.05       25.94      5.56 o 
   8   2  13        0.08       -1.07      4.78 o 
 -10   3  13      109.66      118.29      7.80 o 
  -9   3  13       11.67       10.14      4.39 o 
  -8   3  13        2.45       -2.54      4.19 o 
  -7   3  13       20.26       21.65      3.02 o 
  -6   3  13      304.90      320.16     13.75 o 
  -5   3  13     1677.70     1670.42     86.01 o 
  -4   3  13      158.77      139.75      8.67 o 
  -3   3  13      205.40      174.86      8.39 o 
  -2   3  13       16.87       16.29      1.56 o 
  -1   3  13       48.72       36.76      1.95 o 
   0   3  13      221.82      194.17      7.99 o 
   1   3  13        0.03        0.20      1.56 o 
   2   3  13       82.18       90.69      4.00 o 
   3   3  13       34.13       44.47      3.61 o 
   4   3  13       87.97       98.98      5.85 o 
   5   3  13        0.81        3.61      2.54 o 
   6   3  13      201.16      232.39      8.97 o 
   7   3  13       10.76        5.75      4.58 o 
   8   3  13       18.27       12.29      7.12 o 
 -10   4  13        0.40       11.12      5.75 o 
  -9   4  13      174.45      153.60      6.44 o 
  -8   4  13       16.72       19.99      5.27 o 
  -7   4  13      133.49      133.80      6.63 o 
  -6   4  13      225.75      237.36     10.73 o 
  -5   4  13      587.37      583.86     31.40 o 
  -4   4  13      180.88      189.00     11.51 o 
  -3   4  13       34.90       32.28      2.63 o 
  -2   4  13      601.93      652.79     35.01 o 
  -1   4  13       42.22       43.20      2.54 o 
   0   4  13      359.41      326.69     12.19 o 
   1   4  13       46.77       43.20      2.54 o 
   2   4  13     2085.94     1961.42     70.31 o 
   3   4  13        1.59        0.10      2.54 o 
   4   4  13       35.33       33.06      3.90 o 
   5   4  13        0.93       -0.20      3.22 o 
   6   4  13      156.63      143.65      5.65 o 
   8   4  13        0.03       -3.32      8.00 o 
 -10   5  13        0.18       -2.24      4.29 o 
  -9   5  13      326.11      358.98     11.21 o 
  -8   5  13       25.96       27.60      7.70 o 
  -7   5  13       62.09       57.44      4.88 o 
  -6   5  13      423.06      414.65     17.56 o 
  -5   5  13       26.99       31.99      2.92 o 
  -4   5  13        7.83        6.83      1.85 o 
  -3   5  13        3.23        1.37      1.76 o 
  -2   5  13       22.67       25.55      2.15 o 
  -1   5  13      237.56      234.44     11.01 o 
   0   5  13      113.24      103.86      4.68 o 
   1   5  13       27.22       20.09      1.66 o 
   2   5  13      246.83      221.27     12.48 o 
   3   5  13       49.52       41.35      3.61 o 
   4   5  13        0.01        0.78      3.61 o 
   5   5  13      140.23      132.53      7.51 o 
   6   5  13       51.79       46.81      7.31 o 
   7   5  13        0.17        4.00      7.31 o 
 -10   6  13       80.23       94.79      6.83 o 
  -9   6  13       92.84       95.37      5.95 o 
  -8   6  13      528.54      571.95     22.24 o 
  -7   6  13        3.45        2.83      5.27 o 
  -6   6  13        4.91        5.95      2.73 o 
  -5   6  13      629.24      652.22     27.10 o 
  -4   6  13       32.50       26.14      2.92 o 
  -3   6  13     2461.22     2149.72     89.42 o 
  -2   6  13      104.05       72.85      4.49 o 
  -1   6  13        0.00        0.59      1.07 o 
   0   6  13       45.99       43.98      2.92 o 
   1   6  13      152.92      166.56     10.44 o 
   2   6  13      138.63      127.85     11.31 o 
   3   6  13       26.44       20.67      4.78 o 
   4   6  13       44.85       42.32      6.83 o 
   5   6  13        5.89        9.26      6.34 o 
   6   6  13       34.48       38.03      7.31 o 
   7   6  13       11.08        9.75      7.51 o 
 -10   7  13       46.71       50.42      6.83 o 
  -9   7  13       91.31       70.21      5.85 o 
  -8   7  13       43.49       40.86      8.29 o 
  -7   7  13        1.30        1.66      4.58 o 
  -6   7  13        7.93        6.24      2.83 o 
  -5   7  13        0.28       -0.88      2.24 o 
  -4   7  13       16.14       13.65      2.63 o 
  -3   7  13        1.50        0.10      3.12 o 
  -2   7  13        0.40        4.68      1.56 o 
  -1   7  13     1136.70     1199.59     50.72 o 
   0   7  13      245.83      261.55     12.48 o 
   1   7  13        1.34        2.93      1.17 o 
   2   7  13       20.68       16.58      5.17 o 
   3   7  13       40.37       45.83      5.36 o 
   4   7  13       29.21       23.50      5.85 o 
   5   7  13        1.22        2.63      4.29 o 
   6   7  13       20.05       27.31      7.80 o 
   7   7  13        0.54        2.83      8.87 o 
 -10   8  13        7.36       10.24      4.97 o 
  -9   8  13      214.28      224.79      9.37 o 
  -8   8  13        0.00        4.00      4.29 o 
  -7   8  13      227.38      216.78     11.60 o 
  -6   8  13        0.13        0.49      2.63 o 
  -5   8  13        0.25       -1.27      3.41 o 
  -4   8  13        0.44       -1.85      1.95 o 
  -3   8  13       59.23       51.20      4.39 o 
  -2   8  13      494.60      376.14     20.49 o 
  -1   8  13      199.61      164.13      8.10 o 
   0   8  13        0.35        0.98      1.46 o 
   1   8  13       24.55       19.21      1.66 o 
   2   8  13        0.78       -1.17      3.22 o 
   3   8  13       33.01       24.18      5.07 o 
   4   8  13        0.12       -4.97      6.44 o 
   5   8  13       27.88       29.35      7.41 o 
   7   8  13        6.31        2.73      8.78 o 
  -9   9  13      188.31      181.19      9.37 o 
  -8   9  13       26.43       16.58      4.19 o 
  -7   9  13      151.17      161.40     11.21 o 
  -6   9  13      211.05      209.27     16.87 o 
  -5   9  13        2.08        1.85      2.83 o 
  -4   9  13      160.71      161.79     11.71 o 
  -3   9  13        9.19       19.60      2.92 o 
  -2   9  13       48.82       59.97      3.51 o 
  -1   9  13      175.39      147.06      6.92 o 
   0   9  13        2.02        2.24      1.85 o 
   1   9  13      159.64      158.96      7.12 o 
   2   9  13      135.08      130.77     11.51 o 
   3   9  13      418.13      436.21     22.63 o 
   4   9  13      237.86      230.35     12.19 o 
   5   9  13       17.54       14.14      5.07 o 
   7   9  13        2.15        4.19      6.53 o 
  -9  10  13        5.04       10.53      4.39 o 
  -8  10  13      331.99      327.67     11.12 o 
  -7  10  13      101.90      114.78      8.78 o 
  -6  10  13        2.86        0.49      6.83 o 
  -5  10  13      102.87      128.34      6.92 o 
  -4  10  13        4.04        7.70      3.22 o 
  -3  10  13       17.31        7.70      2.34 o 
  -2  10  13      222.34      203.43      7.90 o 
  -1  10  13      101.30       95.18      4.58 o 
   0  10  13        0.38       -0.10      1.56 o 
   1  10  13       62.61       58.61      3.32 o 
   2  10  13       23.68       20.48      5.36 o 
   3  10  13        3.35       18.04      8.19 o 
   4  10  13       49.25       53.64      5.85 o 
   5  10  13        3.39       16.19      6.05 o 
  -9  11  13       39.53       27.01      6.14 o 
  -8  11  13        0.33        1.76      4.88 o 
  -7  11  13       70.62       70.90      4.68 o 
  -6  11  13       49.80       42.62      6.14 o 
  -4  11  13       41.16       44.76      4.29 o 
  -3  11  13       64.57       73.24      5.17 o 
  -2  11  13      126.18      126.19      5.66 o 
  -1  11  13      115.08      107.27      4.78 o 
   0  11  13      127.56      146.97      6.15 o 
   1  11  13       13.03       12.97      1.85 o 
   3  11  13       82.33       72.95      7.31 o 
   4  11  13       95.76      110.29      7.12 o 
   5  11  13       74.31       77.63      7.02 o 
  -8  12  13       90.91       88.55      5.95 o 
  -7  12  13       31.89       33.06      5.07 o 
  -6  12  13      112.58      129.31      8.68 o 
  -5  12  13       11.05        8.29      6.83 o 
  -4  12  13       36.25       34.42      4.68 o 
  -3  12  13        6.39        8.19      4.00 o 
  -2  12  13      113.52       77.04      4.88 o 
  -1  12  13        3.31        3.12      2.34 o 
   0  12  13       13.04       14.73      2.44 o 
   1  12  13        6.25        5.27      2.24 o 
   2  12  13       17.08       12.09      1.85 o 
   3  12  13       69.85       68.26      7.90 o 
   4  12  13        3.89       -2.05      6.63 o 
  -8  13  13       20.88       19.41      5.27 o 
  -7  13  13       69.81       61.24      6.05 o 
  -6  13  13      219.18      226.74      9.75 o 
  -5  13  13      284.54      298.51     14.53 o 
  -4  13  13      304.95      322.40     12.48 o 
  -3  13  13       17.59       27.99      3.71 o 
  -2  13  13       56.44       76.55      5.17 o 
  -1  13  13        1.75        1.27      2.83 o 
   0  13  13       14.56       11.90      2.83 o 
   1  13  13        0.88        2.93      2.05 o 
   2  13  13       79.06       55.39      3.22 o 
  -7  14  13       83.16       94.20      7.51 o 
  -6  14  13       66.18       78.11      5.95 o 
  -5  14  13       41.86       54.03      4.49 o 
  -4  14  13        9.59        9.07      4.49 o 
  -3  14  13       16.33       12.68      3.51 o 
  -2  14  13        9.38        9.26      3.61 o 
  -1  14  13       12.68       13.07      4.19 o 
   0  14  13      123.96      139.84      4.77 o 
   1  14  13       25.76       28.09      3.12 o 
   2  14  13       20.56       24.57      2.73 o 
  -7  15  13        8.93        5.66      5.66 o 
  -6  15  13      262.88      279.10     12.58 o 
  -5  15  13       56.53       49.15      5.36 o 
  -4  15  13      121.72      146.86      6.92 o 
  -3  15  13       32.69       45.25      4.39 o 
  -2  15  13       43.18       37.94      3.71 o 
  -1  15  13        4.67        3.02      4.29 o 
   0  15  13      120.35      166.47      6.72 o 
   1  15  13       44.55       56.07      3.80 o 
   2  15  13      111.84      124.92      4.10 o 
  -6  16  13      177.76      185.87      8.67 o 
  -5  16  13       50.63       35.79      7.51 o 
  -4  16  13       70.97       75.68      5.56 o 
  -3  16  13        0.15       -0.49      3.22 o 
  -2  16  13        3.95        8.00      3.90 o 
  -1  16  13      132.13      150.96      6.72 o 
   0  16  13       18.57       23.60      5.27 o 
   1  16  13        1.96        0.98      2.73 o 
   2  16  13      219.51      218.93      6.15 o 
   3  16  13        3.24        7.12      7.51 o 
   4  16  13       38.98       33.35      6.53 o 
  -5  17  13      199.59      240.09     10.33 o 
  -4  17  13       40.51       44.18      5.75 o 
  -3  17  13        0.01        0.98      3.71 o 
  -2  17  13       45.07       47.78      4.68 o 
  -1  17  13       20.57       26.33      4.29 o 
   0  17  13        5.83        9.75      4.78 o 
   1  17  13       63.32       67.97      4.29 o 
   2  17  13      100.39      120.34      5.36 o 
   3  17  13      172.42      137.89      9.75 o 
  -4  18  13       73.35       93.91      5.75 o 
  -3  18  13      110.72      108.83      7.22 o 
  -2  18  13       39.79       54.61      5.27 o 
  -1  18  13       20.11       31.01      5.17 o 
   0  18  13        0.15        2.54      3.80 o 
   1  18  13       29.95       46.52      4.88 o 
   2  18  13        0.99        5.66      4.39 o 
  -3  19  13        3.06        1.76      4.58 o 
  -2  19  13      156.81      201.37      9.07 o 
  -1  19  13       15.16       35.30      6.34 o 
   0  19  13      273.28      353.12      9.26 o 
 -10   0  14       14.90       24.38      7.61 o 
  -9   0  14      755.94      758.50     31.89 o 
  -8   0  14      156.13      147.94     10.44 o 
  -7   0  14       52.73       59.59      6.24 o 
  -6   0  14     2051.36     2120.47    112.45 o 
  -5   0  14      661.63      664.11     37.74 o 
  -4   0  14      958.89      957.64     70.60 o 
  -3   0  14       26.22       24.38      3.51 o 
  -2   0  14      430.16      391.44     21.06 o 
  -1   0  14        1.09       -2.54      2.54 o 
   0   0  14       37.08       32.86      3.51 o 
   1   0  14      230.79      265.75     14.34 o 
   2   0  14    10802.00    13079.95    917.95 o 
   3   0  14      226.07      237.46      9.75 o 
   4   0  14       19.92       18.53      2.63 o 
   5   0  14       64.77       51.20      3.22 o 
   6   0  14        0.72        0.78      2.63 o 
   7   0  14        0.23        1.07      2.93 o 
 -10   1  14      196.05      202.07      8.58 o 
  -9   1  14      253.16      272.76      9.94 o 
  -8   1  14      139.63      136.82      7.80 o 
  -7   1  14       41.60       39.01      3.90 o 
  -6   1  14        1.02        3.12      3.12 o 
  -5   1  14        6.35       10.14      3.02 o 
  -4   1  14      894.41      935.31     48.37 o 
  -3   1  14      220.02      214.55     12.68 o 
  -2   1  14       82.83       72.16      3.51 o 
  -1   1  14        6.90        5.17      2.05 o 
   0   1  14       39.73       45.74      2.83 o 
   1   1  14      150.78      158.18      6.53 o 
   2   1  14      586.03      590.19     16.68 o 
   3   1  14       53.05       51.20      3.02 o 
   4   1  14       57.01       50.81      2.24 o 
   5   1  14       24.06       19.31      1.76 o 
   6   1  14        1.45        1.95      3.12 o 
   7   1  14        0.06       11.70      5.56 o 
 -10   2  14       83.34       88.94      6.73 o 
  -9   2  14        0.03        0.49      3.12 o 
  -8   2  14       89.39       81.72      5.46 o 
  -7   2  14       18.73       15.90      3.22 o 
  -6   2  14       77.83       77.04      4.58 o 
  -5   2  14        1.44        4.00      2.34 o 
  -4   2  14       11.51       12.87      2.34 o 
  -3   2  14       11.78       10.63      2.05 o 
  -2   2  14        1.19        0.68      2.05 o 
  -1   2  14        0.36        1.95      1.56 o 
   0   2  14       39.63       37.94      2.63 o 
   1   2  14        0.10        1.37      1.76 o 
   2   2  14       23.47       21.84      1.66 o 
   3   2  14      149.87      135.85      4.68 o 
   4   2  14       38.91       38.81      3.80 o 
   5   2  14      239.46      237.56      7.31 o 
   6   2  14        0.04        0.98      3.22 o 
 -10   3  14       71.39       94.01      5.85 o 
  -9   3  14      275.98      262.82      8.67 o 
  -8   3  14       78.90       75.77      4.88 o 
  -7   3  14       62.23       62.32      4.39 o 
  -6   3  14      239.69      249.46     11.71 o 
  -5   3  14     4272.75     4442.13    165.58 o 
  -4   3  14      117.44      115.56      7.61 o 
  -3   3  14       52.05       39.59      3.71 o 
  -2   3  14       42.27       29.65      2.73 o 
  -1   3  14       16.56       13.16      1.85 o 
   0   3  14        1.50        0.78      1.76 o 
   1   3  14      338.96      329.82     13.26 o 
   2   3  14      468.88      481.65     13.75 o 
   3   3  14        0.05        0.20      2.83 o 
   4   3  14       13.35        9.75      2.63 o 
   5   3  14        5.46        5.07      3.41 o 
   6   3  14        0.61       -2.92      4.00 o 
   7   3  14        2.22        5.07      4.39 o 
 -10   4  14      229.20      244.38     10.14 o 
  -9   4  14        0.35        8.39      4.39 o 
  -8   4  14       29.94       32.28      3.41 o 
  -7   4  14      164.79      166.76      7.22 o 
  -6   4  14      564.01      565.12     22.72 o 
  -5   4  14       31.72       22.04      2.54 o 
  -4   4  14      122.49      116.24      7.70 o 
  -3   4  14      356.57      355.94     19.50 o 
  -2   4  14      414.72      353.99     19.31 o 
  -1   4  14       12.72        8.97      1.85 o 
   0   4  14       84.98       82.31      4.10 o 
   1   4  14        0.35        1.17      1.37 o 
   2   4  14      826.91      817.71     25.06 o 
   3   4  14       59.43       55.00      4.49 o 
   4   4  14      182.87      179.63     10.92 o 
   5   4  14        2.16        1.56      3.90 o 
   6   4  14       34.05       29.74      4.58 o 
   7   4  14        4.94        0.88      7.41 o 
 -10   5  14       13.52        9.56      4.78 o 
  -9   5  14      364.09      404.80     11.41 o 
  -8   5  14       36.01       50.32      6.73 o 
  -7   5  14        2.36        6.44      2.54 o 
  -6   5  14       48.44       43.88      3.71 o 
  -5   5  14      297.52      305.13     14.14 o 
  -4   5  14       98.22       94.50      5.85 o 
  -3   5  14       69.55       54.12      4.10 o 
  -2   5  14      277.93      274.61     21.85 o 
  -1   5  14       32.45       26.14      2.34 o 
   0   5  14      244.11      246.92     14.43 o 
   1   5  14      101.12       94.69      4.49 o 
   2   5  14      116.73      103.86      4.58 o 
   3   5  14        1.43       -2.63      2.63 o 
   4   5  14       33.65       31.89      3.51 o 
   5   5  14      132.87      114.59      5.36 o 
   6   5  14        1.74       -3.90      7.80 o 
   7   5  14        9.06        6.14      7.90 o 
 -10   6  14       51.21       45.35      6.53 o 
  -9   6  14        5.50       14.04      4.29 o 
  -8   6  14      106.70      112.15      6.53 o 
  -7   6  14        0.81        3.22      3.80 o 
  -6   6  14      424.45      429.86     16.00 o 
  -5   6  14        7.83        9.07      2.54 o 
  -4   6  14        0.02        1.07      2.34 o 
  -3   6  14      243.67      203.62     11.51 o 
  -2   6  14       37.32       27.79      3.41 o 
  -1   6  14       20.11       18.04      2.34 o 
   0   6  14       62.26       66.80      4.39 o 
   1   6  14       22.03       22.53      2.24 o 
   2   6  14        0.00        1.07      3.71 o 
   3   6  14        4.87        3.32      4.10 o 
   4   6  14       21.79       25.84      5.75 o 
   5   6  14       20.93       29.45      7.12 o 
   6   6  14        7.64       10.43      8.09 o 
   7   6  14        0.04        2.05      7.80 o 
  -9   7  14       16.30       17.16      5.46 o 
  -8   7  14       11.74        9.85      3.80 o 
  -7   7  14       25.86       21.16      3.71 o 
  -6   7  14        1.56        0.39      2.83 o 
  -5   7  14      297.56      304.65     14.82 o 
  -4   7  14       43.19       45.74      4.88 o 
  -3   7  14       86.86       85.92      5.27 o 
  -2   7  14      708.75      671.03     22.04 o 
  -1   7  14      478.75      523.77     17.27 o 
   0   7  14       11.74       10.34      1.95 o 
   1   7  14        7.26        7.31      1.66 o 
   2   7  14        4.06       -3.41      5.56 o 
   3   7  14       18.18       19.60      4.88 o 
   4   7  14      249.61      295.87     12.87 o 
   5   7  14        9.87        9.65      5.27 o 
   6   7  14      164.45      142.68     10.73 o 
   7   7  14       20.50       13.65      8.19 o 
  -9   8  14       40.54       52.47      5.95 o 
  -8   8  14        0.60        0.49      4.97 o 
  -7   8  14       44.74       38.13      8.68 o 
  -6   8  14       64.23       70.12      5.75 o 
  -5   8  14       10.94       13.07      3.41 o 
  -4   8  14      151.63      154.86      7.31 o 
  -3   8  14        1.39        1.17      2.24 o 
  -2   8  14     1811.42     1727.08     53.35 o 
  -1   8  14        7.66        7.90      2.05 o 
   0   8  14       24.64       23.79      2.24 o 
   1   8  14       73.48       71.58      3.41 o 
   2   8  14       33.58       26.33      4.88 o 
   3   8  14        1.55       -2.63      4.97 o 
   4   8  14        0.96       -2.92      4.78 o 
   5   8  14        2.03        4.10      7.51 o 
  -9   9  14       59.48       63.09      5.56 o 
  -8   9  14       36.62       30.23      5.56 o 
  -7   9  14       21.83       35.20      7.70 o 
  -6   9  14       10.61       19.21      3.90 o 
  -5   9  14       10.89       15.99      3.51 o 
  -4   9  14        5.48       11.12      3.12 o 
  -3   9  14        0.10       -0.29      2.44 o 
  -2   9  14      126.41      133.31      6.04 o 
  -1   9  14        4.76        1.56      2.83 o 
   0   9  14       14.14       14.14      1.95 o 
   1   9  14        0.12        0.39      3.22 o 
   2   9  14       22.02       20.97      6.44 o 
   3   9  14        0.06        2.34      7.80 o 
   4   9  14       28.50       32.47      4.88 o 
   5   9  14       45.82       49.54      6.73 o 
  -9  10  14       58.14       51.10      5.56 o 
  -8  10  14        8.10        3.12      4.49 o 
  -7  10  14       46.93       44.76      4.58 o 
  -6  10  14      196.08      227.61      8.49 o 
  -5  10  14       80.03       95.76      5.75 o 
  -4  10  14      123.31      129.41      7.22 o 
  -3  10  14        0.02       -0.49      3.61 o 
  -2  10  14      142.66      154.57      6.34 o 
  -1  10  14       20.29       31.69      2.54 o 
   0  10  14       67.73       75.68      3.61 o 
   1  10  14       85.31       93.13      3.80 o 
   2  10  14        3.41       -5.46      5.46 o 
   3  10  14      107.73      100.35     11.12 o 
   4  10  14       14.10       15.31      5.66 o 
   5  10  14       94.93      110.78      9.56 o 
  -8  11  14       13.73       15.31      4.29 o 
  -7  11  14        3.40        8.97      4.49 o 
  -6  11  14      240.36      261.65     16.09 o 
  -5  11  14       47.79       49.73      4.10 o 
  -4  11  14       48.07       50.81      4.97 o 
  -3  11  14       37.79       47.98      4.68 o 
  -2  11  14      100.21      104.64      6.05 o 
  -1  11  14      233.57      261.65      8.10 o 
   0  11  14        4.70        5.66      2.24 o 
   1  11  14       15.79       18.04      2.73 o 
   2  11  14      102.98      110.20      8.58 o 
   3  11  14      136.87      131.06     10.53 o 
   4  11  14      106.80      136.42      8.19 o 
  -8  12  14      108.11      111.47      7.22 o 
  -7  12  14      121.25      130.09      8.00 o 
  -6  12  14      128.63      123.26      8.09 o 
  -5  12  14       83.55       90.11      5.85 o 
  -4  12  14       40.95       59.29      4.29 o 
  -3  12  14       11.61        9.17      3.71 o 
  -2  12  14      155.64      181.78      8.39 o 
  -1  12  14        0.34       -0.39      3.12 o 
   0  12  14        6.73        4.68      3.02 o 
   1  12  14       48.48       40.47      3.12 o 
   2  12  14        0.72       -4.29      7.70 o 
   3  12  14      247.94      243.60     13.26 o 
  -7  13  14       13.29       18.72      5.85 o 
  -6  13  14        0.12       -2.05      3.51 o 
  -5  13  14       35.74       40.18      4.10 o 
  -4  13  14       12.61       16.68      3.51 o 
  -3  13  14       47.32       48.08      4.58 o 
  -2  13  14      102.57      122.29      5.46 o 
  -1  13  14      126.79      151.26      5.36 o 
   0  13  14       11.37       11.41      2.73 o 
   1  13  14        1.66        0.88      2.34 o 
   2  13  14       17.23       17.94      5.95 o 
  -7  14  14       83.29      100.25      6.05 o 
  -6  14  14      125.42      159.64      7.90 o 
  -5  14  14       30.58       34.23      6.44 o 
  -4  14  14       47.52       60.17      5.46 o 
  -3  14  14       73.15       82.99      5.75 o 
  -2  14  14       41.66       62.80      4.58 o 
  -1  14  14       13.32       15.99      4.10 o 
   0  14  14       48.53       48.76      3.51 o 
   1  14  14      170.98      186.36      5.56 o 
   2  14  14      144.57      133.51      4.77 o 
  -6  15  14      154.15      191.34      9.17 o 
  -5  15  14        0.59       -2.83      5.56 o 
  -4  15  14        7.53       20.77      4.97 o 
  -3  15  14        7.58       10.92      4.49 o 
  -2  15  14       47.96       59.49      4.97 o 
  -1  15  14       15.98       17.07      4.58 o 
   0  15  14       49.38       62.71      4.29 o 
   1  15  14        9.39       12.29      3.22 o 
   2  15  14       16.31       15.70      2.73 o 
   3  15  14       61.31       55.49      6.24 o 
  -6  16  14      114.26      137.60      7.70 o 
  -5  16  14        4.70       12.68      5.66 o 
  -4  16  14       29.84       28.48      5.27 o 
  -3  16  14        3.14        8.09      4.39 o 
  -2  16  14        0.10        2.83      4.19 o 
  -1  16  14      108.80      134.28      5.76 o 
   0  16  14       37.96       46.03      5.46 o 
   1  16  14      138.49      184.12      7.12 o 
   2  16  14       69.45       55.78      5.46 o 
   3  16  14       37.99       35.11      8.29 o 
  -4  17  14      145.83      158.66      6.34 o 
  -3  17  14      122.99      153.89      7.80 o 
  -2  17  14       18.16       34.42      4.68 o 
  -1  17  14        9.29        5.66      4.10 o 
   0  17  14      147.86      196.90      9.46 o 
   1  17  14       90.76      118.68      5.56 o 
   2  17  14        1.67        1.76      4.88 o 
  -3  18  14      192.18      259.01      7.70 o 
  -2  18  14       68.03       84.65      5.36 o 
  -1  18  14       73.48       92.35      6.14 o 
   0  18  14       17.51       10.53      4.19 o 
 -10   1  15        6.39        7.70      5.75 o 
  -9   1  15      294.81      330.20     11.12 o 
  -8   1  15       31.52       33.25      4.10 o 
  -7   1  15      228.14      227.22      9.94 o 
  -6   1  15       52.50       53.25      4.58 o 
  -5   1  15       40.83       56.37      4.29 o 
  -4   1  15      111.93      107.17      5.66 o 
  -3   1  15       39.17       40.67      4.10 o 
  -2   1  15      183.48      170.46      9.94 o 
  -1   1  15       43.97       36.57      3.41 o 
   0   1  15       28.60       24.09      2.15 o 
   1   1  15      213.07      208.50      6.63 o 
   2   1  15       12.97       11.60      1.95 o 
   3   1  15      327.13      320.94     10.14 o 
   4   1  15        3.58        3.51      1.76 o 
   5   1  15      101.46       99.27      4.19 o 
   6   1  15       54.30       47.88      3.80 o 
   7   1  15       46.97       29.94      5.36 o 
 -10   2  15      167.21      206.45      7.22 o 
  -9   2  15       71.36       63.19      5.07 o 
  -8   2  15       31.75       23.50      3.71 o 
  -7   2  15       80.53       82.40      5.17 o 
  -6   2  15       21.41       28.28      2.83 o 
  -5   2  15      918.13      957.94     37.94 o 
  -4   2  15      525.13      527.97     21.74 o 
  -3   2  15       30.98       21.55      3.51 o 
  -2   2  15        9.25        7.41      1.85 o 
  -1   2  15       35.30       32.28      2.83 o 
   0   2  15       57.65       53.73      3.02 o 
   1   2  15      782.01      835.64     22.04 o 
   2   2  15       60.74       56.56      2.54 o 
   3   2  15       70.76       65.14      2.73 o 
   4   2  15       45.99       33.84      4.19 o 
   5   2  15        0.85        2.63      4.29 o 
   6   2  15        9.48       10.73      5.95 o 
 -10   3  15        0.18        4.19      4.19 o 
  -9   3  15       13.46       17.75      3.90 o 
  -8   3  15       26.76       27.89      4.19 o 
  -7   3  15       15.52       19.70      3.71 o 
  -6   3  15        2.84        2.83      2.15 o 
  -5   3  15     1811.33     1908.18     72.65 o 
  -4   3  15      335.34      334.49     14.73 o 
  -3   3  15       56.58       62.22      4.19 o 
  -2   3  15      590.78      509.54     22.92 o 
  -1   3  15        2.71        3.61      1.95 o 
   0   3  15        0.32       -1.17      1.95 o 
   1   3  15      160.92      153.78      5.65 o 
   2   3  15       83.16       66.80      3.32 o 
   3   3  15      247.52      241.85      9.85 o 
   4   3  15       30.98       31.50      3.90 o 
   5   3  15       69.25       72.65      5.27 o 
   7   3  15       25.85       27.70      4.78 o 
 -10   4  15      100.12       96.35      5.46 o 
  -9   4  15       18.95       19.89      4.00 o 
  -8   4  15       37.84       33.35      4.00 o 
  -7   4  15      109.35      110.78      6.14 o 
  -6   4  15     1135.15     1176.67     40.37 o 
  -5   4  15        2.89        1.46      2.44 o 
  -4   4  15        0.37        1.66      3.41 o 
  -3   4  15       19.93       21.45      3.12 o 
  -2   4  15     1840.46     1691.77     51.68 o 
  -1   4  15      149.85      133.11      5.85 o 
   0   4  15      145.37      135.85      5.65 o 
   1   4  15       29.84       26.72      2.15 o 
   2   4  15     1089.24     1073.50     29.07 o 
   3   4  15        4.03        1.76      3.61 o 
   4   4  15        1.67        7.12      3.80 o 
   5   4  15       28.84       23.99      4.68 o 
   6   4  15       13.77        9.95      7.12 o 
  -9   5  15      164.08      178.95      8.67 o 
  -8   5  15        8.88        8.97      3.02 o 
  -7   5  15        3.96        2.73      2.63 o 
  -6   5  15        2.00        6.83      3.22 o 
  -5   5  15      142.48      146.97      7.12 o 
  -4   5  15      127.21      129.70      6.53 o 
  -3   5  15      441.40      404.62     17.27 o 
  -2   5  15        0.69        1.76      2.54 o 
  -1   5  15      435.86      412.81     17.45 o 
   0   5  15       24.80       20.09      2.44 o 
   1   5  15       21.11       21.26      2.34 o 
   2   5  15      129.40      105.91      8.19 o 
   3   5  15      156.31      158.07     10.05 o 
   4   5  15        0.22        5.75      4.10 o 
   5   5  15       80.63       72.46      8.48 o 
   6   5  15        0.13       -5.17      7.80 o 
  -9   6  15      438.09      486.91     16.57 o 
  -8   6  15        9.44       14.14      3.80 o 
  -7   6  15       28.56       33.55      4.19 o 
  -6   6  15       90.97       93.52      5.56 o 
  -5   6  15      207.58      220.50      9.17 o 
  -4   6  15      129.24      133.31      7.22 o 
  -3   6  15       40.74       27.89      3.22 o 
  -2   6  15       55.06       49.83      3.71 o 
  -1   6  15       22.18       21.45      2.92 o 
   0   6  15       44.53       41.64      3.41 o 
   1   6  15        1.64        1.66      1.76 o 
   2   6  15       61.70       48.17      7.12 o 
   3   6  15       11.40        5.66      5.07 o 
   4   6  15       19.17       15.90      6.53 o 
   5   6  15      673.26      701.85     25.85 o 
   6   6  15        7.48       -4.78      7.51 o 
  -9   7  15        2.53        2.05      3.32 o 
  -8   7  15        4.26        0.88      4.68 o 
  -7   7  15      101.75      100.45      6.05 o 
  -6   7  15      478.75      513.92     17.95 o 
  -5   7  15      920.96      975.78     34.13 o 
  -4   7  15       13.98       16.19      2.73 o 
  -3   7  15        6.48        3.51      2.93 o 
  -2   7  15       89.45       82.31      4.49 o 
  -1   7  15       22.07       18.43      2.44 o 
   0   7  15        0.58        2.54      2.34 o 
   1   7  15       36.86       29.65      2.54 o 
   2   7  15       35.28       33.94      6.73 o 
   3   7  15        7.78       12.68      4.97 o 
   4   7  15        2.63        4.39      6.24 o 
   5   7  15      145.39      130.09      9.26 o 
   6   7  15        2.88        5.56      7.51 o 
  -9   8  15      131.68      131.75      5.45 o 
  -8   8  15       48.60       42.13      4.78 o 
  -7   8  15        8.71        8.29      3.90 o 
  -6   8  15      223.58      237.27      9.37 o 
  -5   8  15        3.95        5.17      3.12 o 
  -4   8  15       55.70       53.83      4.00 o 
  -3   8  15       62.52       59.88      5.27 o 
  -2   8  15       48.06       63.88      4.39 o 
  -1   8  15        9.73        8.87      2.24 o 
   0   8  15        9.89       10.63      2.24 o 
   1   8  15        3.19        3.02      1.66 o 
   2   8  15        0.37        2.83      5.07 o 
   3   8  15        7.99        5.66      5.46 o 
   4   8  15       40.62       38.52      5.27 o 
   5   8  15        0.50        1.66      6.92 o 
  -8   9  15       69.58       64.95      5.56 o 
  -7   9  15      109.14      112.25      5.66 o 
  -6   9  15      134.60      138.48      7.70 o 
  -5   9  15       90.84       92.45      6.05 o 
  -4   9  15       12.78       12.39      4.29 o 
  -3   9  15      151.32      149.40      7.70 o 
  -2   9  15      148.18      140.23      5.95 o 
  -1   9  15      103.03      102.49      4.49 o 
   0   9  15      195.94      231.60      8.29 o 
   1   9  15       25.77       29.35      2.34 o 
   2   9  15        0.22       -0.49      7.22 o 
   3   9  15      174.84      170.37     12.00 o 
   4   9  15        0.00       -3.80      5.46 o 
   5   9  15       52.71       56.95      7.12 o 
  -8  10  15       21.52       29.35      4.88 o 
  -7  10  15       93.13       97.52      6.53 o 
  -6  10  15        0.14       10.43      4.97 o 
  -5  10  15       21.84       21.26      3.41 o 
  -4  10  15       28.08       36.76      4.39 o 
  -3  10  15      146.77      149.20      6.53 o 
  -2  10  15       30.45       32.57      3.80 o 
  -1  10  15        4.35        7.61      2.44 o 
   0  10  15       31.48       27.89      2.83 o 
   1  10  15      113.36      112.05      3.80 o 
   2  10  15       34.43       31.99      5.75 o 
   3  10  15        0.65        0.49      7.41 o 
   4  10  15       22.51       27.21      5.46 o 
   5  10  15      219.99      193.58     14.14 o 
  -8  11  15       12.67       21.06      5.66 o 
  -7  11  15        2.01        7.02      5.46 o 
  -6  11  15      150.00      165.78      8.39 o 
  -5  11  15        2.03        1.66      3.61 o 
  -4  11  15       84.93       94.30      5.36 o 
  -3  11  15       17.37       19.41      3.51 o 
  -2  11  15       92.25      104.64      5.95 o 
  -1  11  15       69.09       85.04      4.00 o 
   0  11  15       15.10       18.63      2.34 o 
   1  11  15       50.26       55.00      2.73 o 
   2  11  15        1.35        2.73      8.29 o 
   3  11  15        7.34        2.44      6.83 o 
   4  11  15       45.67       36.57      5.07 o 
  -7  12  15        6.27        5.46      5.07 o 
  -6  12  15      112.49      127.07      7.22 o 
  -5  12  15        0.00        6.05      3.90 o 
  -4  12  15        0.02        2.05      3.71 o 
  -3  12  15       37.10       36.96      3.90 o 
  -2  12  15       20.35       25.84      4.49 o 
  -1  12  15        0.00        1.17      2.73 o 
   0  12  15        2.80        7.12      3.80 o 
   1  12  15       38.89       47.98      3.32 o 
   2  12  15       58.40       38.03      6.92 o 
   3  12  15       13.87        4.39      7.31 o 
  -7  13  15      218.73      231.60      9.56 o 
  -6  13  15       30.07       32.47      4.88 o 
  -5  13  15      326.99      400.02     15.61 o 
  -4  13  15       45.86       59.29      4.88 o 
  -3  13  15       12.46       14.92      4.00 o 
  -2  13  15        6.54        6.44      4.10 o 
  -1  13  15       50.89       46.32      3.41 o 
   0  13  15        1.25       -0.49      4.00 o 
   1  13  15       44.37       45.44      3.41 o 
   2  13  15       32.18       45.64      7.12 o 
  -6  14  15       29.95       40.67      5.66 o 
  -5  14  15        7.18        5.95      4.78 o 
  -4  14  15        6.13        9.36      4.39 o 
  -3  14  15       28.63       42.91      5.17 o 
  -2  14  15        4.74        6.05      5.17 o 
  -1  14  15       27.16       31.50      6.63 o 
   0  14  15       21.05       29.45      3.22 o 
   1  14  15       28.21       35.59      4.00 o 
   2  14  15       16.21       13.46      9.65 o 
  -5  15  15       76.37       67.00      5.95 o 
  -4  15  15        2.82        0.78      5.85 o 
  -3  15  15        2.86        8.87      4.58 o 
  -2  15  15       39.26       46.32      4.88 o 
  -1  15  15      214.25      266.14     16.00 o 
   0  15  15       42.75       61.54      4.10 o 
   1  15  15        1.49        2.05      5.85 o 
   2  15  15        4.33        8.78      6.73 o 
  -4  16  15       38.72       41.15      6.53 o 
  -3  16  15       78.10       89.23      6.83 o 
  -2  16  15        1.14       -1.46      3.71 o 
  -1  16  15       27.59       27.70      6.05 o 
   0  16  15       33.49       27.40      5.75 o 
   1  16  15        0.14       -1.95      3.90 o 
  -3  17  15        0.00        4.49      3.80 o 
  -2  17  15       12.82       19.70      5.07 o 
  -1  17  15      201.83      249.07      8.29 o 
   0  17  15       42.24       57.15      6.14 o 
  -9   0  16        1.14        5.75      8.19 o 
  -8   0  16       15.26       10.73      7.02 o 
  -7   0  16       25.16       31.79      4.78 o 
  -6   0  16      106.27       99.27      8.48 o 
  -5   0  16        2.83        8.58      4.68 o 
  -4   0  16      329.41      368.53     22.43 o 
  -3   0  16        4.66        3.12      4.10 o 
  -2   0  16      154.54      113.22      7.61 o 
  -1   0  16        2.93        0.88      2.63 o 
   0   0  16      389.91      367.26     15.70 o 
   1   0  16      174.60      170.95      8.58 o 
   2   0  16     1097.24     1084.42     32.18 o 
   3   0  16       11.52        7.61      2.73 o 
   4   0  16        8.79        4.29      4.10 o 
  -9   1  16      154.66      179.44      8.97 o 
  -8   1  16       50.41       61.54      4.88 o 
  -7   1  16       22.67       22.14      3.71 o 
  -6   1  16       12.25       13.46      3.22 o 
  -5   1  16       11.77       14.43      3.12 o 
  -4   1  16       84.30       94.40      5.75 o 
  -3   1  16      729.86      707.41     39.40 o 
  -2   1  16      128.42      103.57      6.24 o 
  -1   1  16       50.99       43.01      3.41 o 
   0   1  16       11.21       12.68      2.44 o 
   1   1  16        4.26        3.51      2.15 o 
   2   1  16       20.41       19.41      2.05 o 
   3   1  16        0.03        2.93      2.54 o 
   4   1  16       22.32       21.45      3.51 o 
   5   1  16       35.81       32.08      5.36 o 
  -9   2  16      275.29      276.37     11.90 o 
  -8   2  16       49.20       60.46      5.17 o 
  -7   2  16        2.55        5.07      3.12 o 
  -6   2  16      252.99      269.36     10.05 o 
  -5   2  16      231.43      230.15      9.85 o 
  -4   2  16       56.11       52.76      3.80 o 
  -3   2  16      285.46      261.35     11.01 o 
  -2   2  16      136.31      132.04      6.72 o 
  -1   2  16        2.95        3.22      3.02 o 
   0   2  16       39.29       43.01      2.63 o 
   1   2  16      226.89      233.95      7.60 o 
   2   2  16       29.13       26.14      2.44 o 
   3   2  16      178.43      161.20      5.56 o 
   4   2  16        0.56        1.17      3.51 o 
   5   2  16      352.13      335.38     13.94 o 
   6   2  16        8.72        5.56      6.73 o 
  -9   3  16       47.56       52.66      4.88 o 
  -8   3  16       43.84       40.47      4.19 o 
  -7   3  16       80.47       84.16      5.07 o 
  -6   3  16       16.09       21.26      2.63 o 
  -5   3  16      103.37       95.67      5.56 o 
  -4   3  16      309.79      318.02     13.85 o 
  -3   3  16      166.70      146.67      8.67 o 
  -2   3  16        0.52        5.75      3.41 o 
  -1   3  16      165.10      161.68      8.29 o 
   0   3  16        0.63        3.02      2.24 o 
   1   3  16      259.51      251.60      6.63 o 
   2   3  16       31.48       21.55      2.24 o 
   3   3  16      200.18      172.41      6.92 o 
   4   3  16        1.71       10.14      4.10 o 
  -9   4  16        0.00        1.66      3.51 o 
  -8   4  16       13.56       11.21      3.90 o 
  -7   4  16      269.90      275.79     10.24 o 
  -6   4  16       50.71       61.34      4.39 o 
  -5   4  16       20.89       27.21      4.00 o 
  -4   4  16      157.30      153.98      7.80 o 
  -3   4  16       80.53       85.43      5.17 o 
  -2   4  16      164.12      122.00      6.53 o 
  -1   4  16       17.05       14.92      2.54 o 
   0   4  16        0.26       -0.20      2.24 o 
   1   4  16        0.28       -1.17      1.76 o 
   2   4  16      957.23      904.11     29.84 o 
   3   4  16        9.10       15.31      3.90 o 
   4   4  16       89.43       62.71      3.71 o 
   5   4  16       14.10       12.48      6.34 o 
   6   4  16      252.71      184.12     10.05 o 
  -9   5  16       49.93       39.89      4.68 o 
  -8   5  16        3.40       -2.34      4.97 o 
  -7   5  16       59.14       59.39      4.78 o 
  -6   5  16      175.01      166.28      7.90 o 
  -5   5  16      324.84      344.93     13.75 o 
  -4   5  16      911.45      945.16     31.50 o 
  -3   5  16       59.04       46.91      4.19 o 
  -2   5  16      237.38      242.43     10.44 o 
  -1   5  16       44.53       32.57      3.22 o 
   0   5  16       34.13       32.96      2.73 o 
   1   5  16      309.99      288.36      9.07 o 
   2   5  16       89.59       69.63      6.05 o 
   3   5  16       13.86       -3.71      7.61 o 
   4   5  16       31.20       22.53      6.63 o 
   5   5  16       68.90       63.39      8.29 o 
  -9   6  16       72.65       71.19      4.49 o 
  -8   6  16       12.48       16.09      3.90 o 
  -7   6  16        2.63        4.97      3.32 o 
  -6   6  16       86.48       99.08      6.34 o 
  -5   6  16      424.85      475.70     16.29 o 
  -4   6  16        0.80        0.49      3.90 o 
  -3   6  16        7.97        3.12      2.93 o 
  -2   6  16       10.00        7.70      2.44 o 
  -1   6  16        1.72        2.05      3.22 o 
   0   6  16        2.36        0.59      2.15 o 
   1   6  16      343.61      336.06      9.65 o 
   2   6  16        1.62       -6.53      6.63 o 
   3   6  16        0.69        1.37      5.56 o 
   4   6  16        1.28        4.68      6.73 o 
   5   6  16       52.78       59.88      8.87 o 
  -8   7  16       16.13       27.70      4.49 o 
  -7   7  16      241.62      283.68     10.64 o 
  -6   7  16      185.58      193.38      7.22 o 
  -5   7  16      546.23      592.63     16.87 o 
  -4   7  16       56.77       67.00      5.27 o 
  -3   7  16       22.78       32.96      3.61 o 
  -2   7  16      166.89      151.45      6.24 o 
  -1   7  16       15.33       12.68      2.34 o 
   0   7  16       51.33       43.20      3.80 o 
   1   7  16       56.65       57.24      3.32 o 
   2   7  16        2.46        5.46      7.80 o 
   3   7  16      121.29      104.05      7.51 o 
   4   7  16        0.71        1.37      6.73 o 
   5   7  16        0.01       -1.46      4.88 o 
  -8   8  16        2.07       -0.20      5.46 o 
  -7   8  16       11.32       19.70      4.68 o 
  -6   8  16      217.05      222.05      8.78 o 
  -5   8  16      724.24      795.18     20.97 o 
  -4   8  16        2.20       -3.02      3.32 o 
  -3   8  16       10.02       11.12      3.12 o 
  -2   8  16        3.65        0.78      3.22 o 
  -1   8  16        6.48        0.10      3.90 o 
   0   8  16       46.07       51.49      3.41 o 
   1   8  16       66.07       61.73      3.12 o 
   2   8  16       68.08       66.80      6.34 o 
   3   8  16       55.74       60.46      8.39 o 
   4   8  16        0.86       -4.68      7.90 o 
   5   8  16        1.20        7.02      8.48 o 
  -8   9  16        2.10       -0.10      5.75 o 
  -7   9  16       36.48       44.57      5.17 o 
  -6   9  16        1.89       -0.39      4.97 o 
  -5   9  16       77.30       88.26      5.46 o 
  -4   9  16       49.76       56.56      4.88 o 
  -3   9  16        1.90        5.27      3.71 o 
  -2   9  16       11.10       11.99      4.10 o 
  -1   9  16      299.11      356.05     18.82 o 
   0   9  16       38.05       34.13      3.02 o 
   1   9  16        4.54        4.58      1.85 o 
   2   9  16       54.53       38.91      7.61 o 
   3   9  16       45.60       39.79      9.07 o 
   4   9  16       20.64       12.97      5.27 o 
   5   9  16        6.90        5.95      8.00 o 
  -8  10  16      150.24      150.57      7.99 o 
  -7  10  16       68.50       77.82      6.14 o 
  -6  10  16      532.68      621.20     15.89 o 
  -5  10  16       19.68       19.89      5.07 o 
  -4  10  16        0.00       -3.32      3.41 o 
  -3  10  16       39.35       59.88      4.88 o 
  -2  10  16        0.34       -2.15      4.19 o 
  -1  10  16       59.89       57.54      3.51 o 
   0  10  16       13.30       12.39      2.83 o 
   1  10  16        5.66        5.17      7.02 o 
   2  10  16       54.76       64.36      7.61 o 
   3  10  16        0.00       -0.78      8.87 o 
   4  10  16       68.47       62.02      6.92 o 
  -7  11  16       26.89       26.23      5.95 o 
  -6  11  16       40.54       44.37      5.07 o 
  -5  11  16        7.67        6.63      5.07 o 
  -4  11  16        5.92        9.85      4.29 o 
  -3  11  16        6.91        7.61      3.90 o 
  -2  11  16       13.05       18.14      4.29 o 
  -1  11  16      195.98      183.92      6.44 o 
   0  11  16      313.48      386.47      8.58 o 
   1  11  16       48.24       36.96      2.44 o 
   2  11  16      385.18      346.78     17.16 o 
   3  11  16       12.94        8.68      6.53 o 
  -7  12  16        6.99        5.56      5.56 o 
  -6  12  16      428.46      531.10     19.41 o 
  -5  12  16       13.35       19.70      6.05 o 
  -4  12  16        5.13       10.73      4.58 o 
  -3  12  16       13.05       10.14      5.17 o 
  -2  12  16      331.41      378.66     10.64 o 
  -1  12  16       27.17       32.28      4.39 o 
   0  12  16        1.36        4.68      3.61 o 
   1  12  16      131.68      136.62      3.51 o 
   2  12  16       78.80       60.27      7.22 o 
   3  12  16      104.91      102.40      8.09 o 
  -6  13  16        7.06        0.88      5.95 o 
  -5  13  16      426.39      480.87     18.43 o 
  -4  13  16       19.60       22.72      4.88 o 
  -3  13  16        1.64        0.10      5.07 o 
  -2  13  16       88.14      103.08      6.63 o 
  -1  13  16        0.28        1.27      3.22 o 
   0  13  16       27.95       27.70      4.68 o 
   1  13  16       91.79       82.11      5.07 o 
   2  13  16        0.18        9.46     10.04 o 
  -5  14  16      153.47      188.70      6.34 o 
  -4  14  16       91.21      141.02      7.80 o 
  -3  14  16        8.02       13.16      6.14 o 
  -2  14  16      115.21      128.73      8.29 o 
  -1  14  16        0.43        3.90      4.10 o 
   0  14  16       46.59       65.53      4.19 o 
   1  14  16       57.31       61.73      4.97 o 
   2  14  16       24.68       20.58      6.63 o 
  -4  15  16       85.33       76.85      7.31 o 
  -3  15  16       36.21       49.64      7.02 o 
  -2  15  16        1.53        5.75      5.95 o 
  -1  15  16        8.13        4.78      5.36 o 
   0  15  16      103.28      106.00      5.95 o 
   1  15  16        7.04        9.07      4.29 o 
  -3  16  16        6.19       15.90      5.07 o 
  -2  16  16        9.40       18.24      5.75 o 
  -1  16  16      110.57      126.29      5.95 o 
  -9   1  17      398.85      429.58      8.87 o 
  -8   1  17       13.78       16.48      5.46 o 
  -7   1  17       53.46       46.71      4.39 o 
  -6   1  17      108.82      120.05      6.83 o 
  -5   1  17        3.85        9.56      4.78 o 
  -4   1  17      113.68      106.49      5.95 o 
  -3   1  17      251.91      223.13      8.67 o 
  -2   1  17       90.06       87.48      5.17 o 
  -1   1  17      183.05      164.13      6.72 o 
   0   1  17       74.00       69.53      4.29 o 
   1   1  17        4.82        1.85      3.41 o 
   2   1  17        3.80        5.75      3.51 o 
   3   1  17        0.44        2.15      4.39 o 
   4   1  17        4.94        3.90      5.17 o 
   5   1  17        0.01       -2.44      4.97 o 
  -9   2  17      367.31      414.75      9.85 o 
  -8   2  17      223.22      247.12      9.26 o 
  -7   2  17       10.93       14.73      3.80 o 
  -6   2  17       31.97       42.52      4.19 o 
  -5   2  17       35.79       36.08      3.22 o 
  -4   2  17       25.65       27.60      3.32 o 
  -3   2  17     1201.91     1220.56     38.03 o 
  -2   2  17       66.22       56.95      4.58 o 
  -1   2  17        2.75        0.88      3.02 o 
   0   2  17        0.94        1.76      2.73 o 
   1   2  17      275.05      259.69      6.63 o 
   2   2  17        2.86        2.44      2.44 o 
   3   2  17        6.25        2.63      2.93 o 
   4   2  17        4.72        3.41      7.02 o 
   5   2  17        1.81        5.17      5.85 o 
  -9   3  17       84.98       90.99      6.14 o 
  -8   3  17       63.37       69.14      5.07 o 
  -7   3  17       11.25       14.92      3.80 o 
  -6   3  17       26.60       28.18      3.41 o 
  -5   3  17       96.44       93.72      5.56 o 
  -4   3  17      116.76      129.90      6.05 o 
  -3   3  17       48.78       57.15      4.29 o 
  -2   3  17       28.83       26.23      3.12 o 
  -1   3  17       34.24       30.23      2.92 o 
   0   3  17       59.38       63.97      3.71 o 
   1   3  17      111.95      115.07      5.17 o 
   2   3  17        7.46        8.48      2.15 o 
   3   3  17        1.53       -0.68      4.39 o 
   5   3  17        2.17       -0.29      4.39 o 
  -8   4  17       13.07       12.97      3.71 o 
  -7   4  17        3.97        4.78      3.51 o 
  -6   4  17      295.14      325.81      9.75 o 
  -5   4  17      109.05      112.15      5.27 o 
  -4   4  17        2.97        0.10      3.90 o 
  -3   4  17        1.05       -1.56      4.39 o 
  -2   4  17      438.73      411.24     15.12 o 
  -1   4  17        0.07        0.49      3.02 o 
   0   4  17       61.95       61.93      3.71 o 
   1   4  17       11.92       11.70      2.73 o 
   2   4  17      837.48      636.61     13.94 o 
   3   4  17        0.03        1.37      7.12 o 
   4   4  17       54.36       37.94      5.17 o 
  -8   5  17        7.91        9.75      4.00 o 
  -7   5  17       23.56       20.97      4.00 o 
  -6   5  17      202.03      223.41      9.37 o 
  -5   5  17       66.07       68.07      4.49 o 
  -4   5  17        8.32        7.90      4.29 o 
  -3   5  17       35.92       39.98      4.78 o 
  -2   5  17        0.73       -0.78      4.10 o 
  -1   5  17       87.93       95.28      5.75 o 
   0   5  17        0.13       -6.14      6.14 o 
   1   5  17        0.03       -1.56      2.05 o 
   2   5  17        0.40        3.41      5.75 o 
   3   5  17        1.73        6.63      7.41 o 
   4   5  17       89.62       63.88      7.70 o 
  -8   6  17        0.30        2.15      4.58 o 
  -7   6  17       12.56       14.53      4.88 o 
  -6   6  17      119.49      117.71      6.24 o 
  -5   6  17       39.09       33.16      3.71 o 
  -4   6  17        4.47        3.80      3.41 o 
  -3   6  17       51.90       51.69      4.29 o 
  -2   6  17       67.43       66.41      5.27 o 
  -1   6  17        0.75        6.34      2.93 o 
   0   6  17       93.20       99.37      5.07 o 
   1   6  17      156.05      127.85      4.58 o 
   2   6  17        9.26        7.70      7.41 o 
   3   6  17      140.39       93.03     10.24 o 
   4   6  17       70.81       59.10      6.63 o 
   5   6  17        6.91        4.97      8.09 o 
  -8   7  17        8.63       10.53      3.61 o 
  -7   7  17       23.09       29.06      5.75 o 
  -6   7  17       32.96       38.91      4.88 o 
  -5   7  17     1111.28     1253.13     31.79 o 
  -4   7  17        0.11        4.39      3.41 o 
  -3   7  17       34.83       44.37      4.88 o 
  -2   7  17       33.65       32.67      4.10 o 
  -1   7  17       20.57       15.51      2.83 o 
   0   7  17       14.79       13.85      6.83 o 
   1   7  17      103.31       84.16      3.32 o 
   2   7  17       18.49       10.04      5.95 o 
   3   7  17       42.11       43.10      9.36 o 
   4   7  17       17.25       23.50      7.80 o 
  -8   8  17       66.07       71.68      5.07 o 
  -7   8  17       15.79       11.99      4.39 o 
  -6   8  17      714.68      786.89     21.74 o 
  -5   8  17       75.90       73.43      6.34 o 
  -4   8  17        0.50       -2.05      4.58 o 
  -3   8  17        4.14        3.51      3.32 o 
  -2   8  17        0.31       -1.07      3.90 o 
  -1   8  17        1.21        1.56      3.41 o 
   0   8  17       21.31       19.21      2.92 o 
   1   8  17        0.15        0.39      1.95 o 
   2   8  17      211.58      169.69     11.71 o 
   3   8  17        4.30       -4.88      8.87 o 
   4   8  17        1.82       -0.20      7.41 o 
  -7   9  17       41.77       49.64      5.46 o 
  -6   9  17      316.62      374.76     13.55 o 
  -5   9  17       51.47       47.10      4.29 o 
  -4   9  17       15.77       13.16      4.29 o 
  -3   9  17       21.74       26.23      4.68 o 
  -2   9  17        4.46       12.19      5.75 o 
  -1   9  17       28.85       33.06      5.07 o 
   0   9  17       14.06        8.68      2.63 o 
   1   9  17       16.97       10.73      7.61 o 
   2   9  17       29.82       35.69      6.92 o 
   3   9  17        3.17        6.44      9.07 o 
   4   9  17       13.84        7.80      7.80 o 
  -7  10  17       44.42       51.78      5.36 o 
  -6  10  17        3.68       11.12      5.85 o 
  -5  10  17        3.74        0.59      3.41 o 
  -4  10  17       30.79       43.40      4.68 o 
  -3  10  17       34.77       29.84      4.88 o 
  -2  10  17        3.73        4.29      3.51 o 
  -1  10  17       87.36       93.52      5.07 o 
   0  10  17        2.28        2.73      3.90 o 
   1  10  17        8.32       18.53      6.24 o 
   2  10  17        2.21       11.70      9.65 o 
   3  10  17        0.15        2.15      7.31 o 
  -6  11  17       27.89       33.25      5.17 o 
  -5  11  17      315.85      369.79     13.46 o 
  -4  11  17       92.97       79.77      5.17 o 
  -3  11  17        1.83       -0.49      3.61 o 
  -2  11  17        2.11        1.66      3.90 o 
  -1  11  17      244.89      267.21      7.70 o 
   0  11  17       23.58       40.37      4.19 o 
   1  11  17        2.97        3.22      2.73 o 
   2  11  17       37.08       29.55     10.63 o 
   3  11  17        0.27       10.63      7.12 o 
  -6  12  17      183.64      199.23     10.14 o 
  -5  12  17       44.74       44.27      5.85 o 
  -4  12  17        9.46       10.04      3.90 o 
  -3  12  17        6.99        7.80      4.00 o 
  -2  12  17       76.87       93.03      5.46 o 
  -1  12  17       12.17        9.95      7.80 o 
   0  12  17        0.06       -4.49      4.49 o 
   1  12  17        2.71       10.04      7.12 o 
   2  12  17       59.05       52.08      6.92 o 
  -5  13  17       58.18       55.98      6.05 o 
  -4  13  17        9.93       17.55      4.68 o 
  -3  13  17        2.26       -3.61      3.80 o 
  -2  13  17        0.04        2.73      4.29 o 
  -1  13  17       73.69       82.50      4.58 o 
   0  13  17        9.27       15.99      3.02 o 
   1  13  17      147.06      155.44     12.78 o 
  -4  14  17      261.91      332.93      7.60 o 
  -3  14  17        0.64       -1.66      6.44 o 
  -2  14  17      114.32      137.99      7.51 o 
  -1  14  17      119.35      117.61      6.73 o 
   0  14  17        9.29        7.90      5.07 o 
  -8   0  18        5.04       12.78      8.68 o 
  -7   0  18       38.65       35.99      4.97 o 
  -6   0  18      204.86      239.61     11.41 o 
  -5   0  18        5.68        3.02      6.73 o 
  -4   0  18      164.02      173.39     12.00 o 
  -3   0  18      147.29      158.27     10.14 o 
  -2   0  18     3414.61     3653.87    150.38 o 
  -1   0  18       74.60       81.92      7.22 o 
   0   0  18        4.47        1.17      4.49 o 
   1   0  18       74.70       69.34      4.68 o 
   2   0  18        2.28        0.49      3.71 o 
   3   0  18       11.85       10.24      3.22 o 
   4   0  18       41.96       28.09      6.05 o 
  -8   1  18        0.11        4.78      5.07 o 
  -7   1  18        0.17        4.10      4.00 o 
  -6   1  18        0.08        2.63      4.10 o 
  -5   1  18       34.11       32.57      4.00 o 
  -4   1  18      123.29      118.00      6.34 o 
  -3   1  18       21.42       27.70      4.19 o 
  -2   1  18        0.27        1.95      3.51 o 
  -1   1  18       26.27       25.16      3.61 o 
   0   1  18        6.25        6.44      2.93 o 
   1   1  18        2.79        2.93      2.54 o 
   2   1  18        0.37        0.00      3.41 o 
   3   1  18        5.40        6.24      3.61 o 
   4   1  18      200.60      173.48      7.22 o 
  -8   2  18       33.50       48.66      5.17 o 
  -7   2  18       51.94       55.20      4.78 o 
  -6   2  18       41.77       36.57      4.49 o 
  -5   2  18       18.32       29.06      5.46 o 
  -4   2  18       19.31       27.01      4.10 o 
  -3   2  18      179.34      181.58      6.92 o 
  -2   2  18       17.37       14.53      3.32 o 
  -1   2  18        9.73        1.95      4.29 o 
   0   2  18       14.46       12.19      4.78 o 
   1   2  18      106.80       81.04      4.19 o 
   2   2  18        0.12       -2.92      2.92 o 
   3   2  18       46.29       33.45      3.51 o 
  -8   3  18        1.57        4.00      4.39 o 
  -7   3  18       30.99       31.60      6.92 o 
  -6   3  18      114.68      119.56      5.27 o 
  -5   3  18       49.81       53.64      4.39 o 
  -4   3  18       13.86       11.99      3.90 o 
  -3   3  18      430.64      461.66     15.50 o 
  -2   3  18      260.76      262.62      8.49 o 
  -1   3  18      109.63      102.69      5.36 o 
   0   3  18        2.24        6.05      3.32 o 
   1   3  18       68.33       55.68      3.61 o 
   2   3  18        3.19        8.58      3.80 o 
   3   3  18        1.03        0.39      6.92 o 
   4   3  18       76.48       53.64      6.24 o 
  -8   4  18       12.64       15.02      5.07 o 
  -7   4  18       17.49       18.53      3.51 o 
  -6   4  18        0.44        6.44      3.90 o 
  -5   4  18        0.19       -3.12      4.29 o 
  -4   4  18       60.43       71.68      4.97 o 
  -3   4  18        8.10        3.90      3.41 o 
  -2   4  18       33.36       23.50      3.90 o 
  -1   4  18        5.07        6.44      2.93 o 
   0   4  18        3.28        4.49      3.12 o 
   1   4  18        6.96        4.88      2.54 o 
   2   4  18      427.77      329.62      9.94 o 
   3   4  18       23.36        9.85      5.36 o 
   4   4  18      107.90       71.87      7.80 o 
  -8   5  18        0.01        1.66      6.14 o 
  -7   5  18       29.73       32.47      4.97 o 
  -6   5  18        5.88        8.00      3.71 o 
  -5   5  18       23.90       19.41      5.17 o 
  -4   5  18       32.29       35.40      6.63 o 
  -3   5  18        1.75       -0.68      3.51 o 
  -2   5  18        2.97       10.24      4.49 o 
  -1   5  18        2.20        1.85      3.71 o 
   0   5  18        2.29        0.29      4.97 o 
   1   5  18        0.16        1.17      3.02 o 
   2   5  18       30.81       22.04      6.53 o 
   3   5  18       15.96       13.16      8.39 o 
   4   5  18       14.80       11.99      7.51 o 
  -7   6  18      111.34      125.70      7.02 o 
  -6   6  18      201.96      232.30      9.07 o 
  -5   6  18       89.30       87.48      5.95 o 
  -4   6  18       74.13       85.72      6.05 o 
  -3   6  18        1.30       -0.10      3.41 o 
  -2   6  18        9.69       14.92      4.58 o 
  -1   6  18       22.13       27.40      3.41 o 
   0   6  18       78.79       77.82      4.88 o 
   1   6  18      447.13      408.02     10.05 o 
   2   6  18        3.34        6.92      5.46 o 
   3   6  18        9.40        2.93      8.58 o 
   4   6  18       27.79       19.60      7.51 o 
  -7   7  18      133.56      133.02      8.39 o 
  -6   7  18      109.53      100.93      7.12 o 
  -5   7  18      926.66     1004.55     24.48 o 
  -4   7  18        4.99       -0.78      3.90 o 
  -3   7  18       26.56       20.58      3.90 o 
  -2   7  18        7.06       11.31      4.58 o 
  -1   7  18        4.74        6.44      3.41 o 
   0   7  18       27.59       26.82      5.66 o 
   1   7  18      312.03      263.01      7.90 o 
   2   7  18        0.00       -4.97      7.90 o 
   3   7  18        5.84        3.32      8.87 o 
  -7   8  18        0.85       -1.76      5.07 o 
  -6   8  18        6.12        1.85      4.78 o 
  -5   8  18       71.24       78.70      4.97 o 
  -4   8  18        0.71        2.73      3.71 o 
  -3   8  18       28.83       25.36      4.39 o 
  -2   8  18       65.25       83.09      5.66 o 
  -1   8  18       13.09       14.34      3.22 o 
   0   8  18        5.36        3.12      3.61 o 
   1   8  18        4.29        2.54      2.05 o 
   2   8  18      628.44      522.52     24.78 o 
   3   8  18        2.74       -8.78      8.78 o 
  -6   9  18       41.06       48.47      4.49 o 
  -5   9  18      275.96      337.52     12.19 o 
  -4   9  18       83.96       92.84      6.14 o 
  -3   9  18        8.30       11.41      6.14 o 
  -2   9  18        9.68       14.73      4.19 o 
  -1   9  18       11.20        7.41      3.41 o 
   0   9  18       55.32       57.73      6.05 o 
   1   9  18      109.69       76.06      4.29 o 
   2   9  18       35.38       27.60      7.02 o 
   3   9  18       83.84       61.34      6.63 o 
  -6  10  18       86.48      102.01      6.34 o 
  -5  10  18      702.70      791.38     25.74 o 
  -4  10  18       52.02       59.68      5.36 o 
  -3  10  18        1.94        0.00      4.58 o 
  -2  10  18        0.72       -1.85      6.83 o 
  -1  10  18       29.23       28.28      3.71 o 
   0  10  18       20.67       19.70      2.92 o 
   1  10  18      212.91      198.06     11.51 o 
   2  10  18       22.66       14.24     10.14 o 
  -5  11  18      761.75      826.38     16.57 o 
  -4  11  18       32.10       33.45      5.07 o 
  -3  11  18       45.04       53.73      5.46 o 
  -2  11  18        0.00        7.70      5.85 o 
  -1  11  18       20.07       29.45      6.73 o 
   1  11  18        9.71       34.13      8.87 o 
  -4  12  18      253.80      312.66      8.39 o 
  -3  12  18       14.80        7.31      3.90 o 
  -2  12  18       17.74       13.26      5.75 o 
  -1  12  18        5.63       -3.41      4.10 o 
   0  12  18        0.55       -6.63      6.63 o 
   1  12  18       30.65       22.33      9.56 o 
  -3  13  18       42.22       56.76      4.58 o 
  -2  13  18      112.99      151.94      6.63 o 
  -1  13  18       12.89       17.65      5.27 o 
  -7   1  19        1.04        3.80      4.29 o 
  -6   1  19       96.60      111.37      7.61 o 
  -5   1  19        0.67       -3.12      3.12 o 
  -4   1  19       28.59       23.89      5.17 o 
  -3   1  19       48.26       39.59      4.58 o 
  -2   1  19       48.65       46.42      4.58 o 
  -1   1  19        0.18       -1.76      6.92 o 
   0   1  19       17.25       21.36      4.49 o 
   1   1  19       37.86       30.82      3.61 o 
   2   1  19       22.02       21.75      6.34 o 
  -7   2  19        5.30        7.80      5.56 o 
  -6   2  19       40.41       59.49      4.68 o 
  -5   2  19       33.79       31.50      4.78 o 
  -4   2  19      117.29      110.98      5.66 o 
  -3   2  19        0.45       -3.12      3.41 o 
  -2   2  19       95.16       81.04      5.07 o 
  -1   2  19       11.45        8.19      3.71 o 
   0   2  19       18.01        8.58      7.22 o 
   1   2  19       49.78       31.01      4.19 o 
   2   2  19        3.57        4.97      3.12 o 
  -7   3  19       31.56       42.52      7.02 o 
  -6   3  19        6.61        5.36      3.71 o 
  -5   3  19        5.90        1.17      3.32 o 
  -4   3  19        1.54        2.05      3.61 o 
  -3   3  19      392.37      386.47     10.92 o 
  -2   3  19        0.00        2.63      3.51 o 
  -1   3  19       47.58       42.42      4.58 o 
   0   3  19        9.40       14.82      4.97 o 
   1   3  19        4.24        5.17      2.73 o 
   2   3  19        4.73        2.24      4.00 o 
  -7   4  19       12.45        8.58      4.78 o 
  -6   4  19        5.25        3.71      4.19 o 
  -5   4  19        3.48        0.88      4.10 o 
  -4   4  19       39.01       26.92      4.58 o 
  -3   4  19        3.96        3.51      5.66 o 
  -2   4  19      502.18      500.37     12.87 o 
  -1   4  19       12.06       13.75      4.58 o 
   0   4  19        8.25        5.56      3.90 o 
   1   4  19        0.29       -0.78      4.88 o 
   2   4  19       80.02       58.90      8.97 o 
  -7   5  19       47.36       60.46      4.39 o 
  -6   5  19        3.45       -2.15      3.90 o 
  -5   5  19       36.88       40.18      5.95 o 
  -4   5  19        1.52       14.53      5.66 o 
  -3   5  19       46.54       44.18      5.85 o 
  -2   5  19       62.51       62.90      4.97 o 
  -1   5  19        2.78        6.05      4.00 o 
   0   5  19       20.69       15.70      4.19 o 
   1   5  19       17.30        8.19      3.22 o 
   2   5  19        1.31        0.00      7.70 o 
  -6   6  19       38.54       55.88      5.75 o 
  -5   6  19       55.74       49.64      8.00 o 
  -4   6  19       69.01       74.90      5.95 o 
  -3   6  19      110.78      106.00      6.53 o 
  -2   6  19       27.32       22.23      4.49 o 
  -1   6  19        2.32        1.85      4.29 o 
   0   6  19       13.50        5.56      4.29 o 
   1   6  19       42.50       20.28      3.22 o 
   2   6  19       47.71       34.03      9.36 o 
  -6   7  19       33.14       35.40      4.88 o 
  -5   7  19       43.96       46.81      5.85 o 
  -4   7  19        7.97       12.39      4.78 o 
  -3   7  19        8.46        9.85      4.58 o 
  -2   7  19        2.07       -0.39      4.19 o 
  -1   7  19        2.26       -1.76      4.00 o 
   0   7  19      123.91      129.70      5.75 o 
   1   7  19       18.10       10.73      3.41 o 
   2   7  19       37.09       30.13      7.70 o 
  -6   8  19      525.06      613.21     14.34 o 
  -5   8  19        0.04        4.19      4.68 o 
  -4   8  19       73.48       77.04      6.83 o 
  -3   8  19       14.57        8.97      5.75 o 
  -2   8  19      161.26      178.36      8.19 o 
  -1   8  19        1.44        1.27      3.71 o 
   0   8  19        2.87        1.07      3.22 o 
   1   8  19       21.41       24.87      9.07 o 
   2   8  19      863.09      664.31     17.36 o 
  -5   9  19       37.35       43.88      5.46 o 
  -4   9  19      170.15      191.23     10.53 o 
  -3   9  19        1.92        6.63      6.05 o 
  -2   9  19       30.55       38.81      4.49 o 
  -1   9  19       74.48       71.58      6.63 o 
   0   9  19       73.49       62.61      6.34 o 
   1   9  19        2.83        2.93      7.02 o 
  -4  10  19        0.25        1.46      6.05 o 
  -3  10  19       62.19       66.51      7.02 o 
  -2  10  19        1.86        1.37      5.27 o 
  -1  10  19       10.94        2.93      4.78 o 
   0  10  19        0.00        4.29      8.58 o 
  -3  11  19       64.16       76.26      7.22 o 
  -2  11  19        2.90        6.63      6.92 o 
  -1  11  19        5.05        6.14      5.07 o 
  -6   0  20      215.78      218.64     13.36 o 
  -5   0  20      259.17      267.69     12.58 o 
  -4   0  20      380.34      351.17     17.84 o 
  -3   0  20      124.64      123.56     10.05 o 
  -2   0  20        3.16        5.27      6.24 o 
  -1   0  20        0.42       -7.61      7.61 o 
   0   0  20        0.13       -2.63      4.49 o 
   1   0  20       31.16       20.67      6.63 o 
  -6   1  20        2.12        3.41      4.68 o 
  -5   1  20        3.69        0.20      4.49 o 
  -4   1  20       19.45       22.92      4.58 o 
  -3   1  20       56.46       50.71      4.88 o 
  -2   1  20       30.68       34.13      4.88 o 
  -1   1  20        0.53        6.53      7.70 o 
   1   1  20       20.58       25.65      7.31 o 
  -6   2  20        6.91       10.24      5.07 o 
  -5   2  20        2.79       12.87      4.68 o 
  -4   2  20       16.50       19.21      4.88 o 
  -3   2  20        1.92       -0.49      4.19 o 
  -2   2  20       33.67       36.57      5.46 o 
  -1   2  20       51.04       33.45      8.68 o 
   1   2  20        1.38        3.90      4.29 o 
   2   2  20        1.14       -1.85      7.41 o 
  -6   3  20        3.11       -2.83      6.14 o 
  -5   3  20       66.53       81.82      6.73 o 
  -4   3  20       84.78       95.57      6.34 o 
  -3   3  20       28.25       24.77      5.85 o 
  -2   3  20      126.24      111.17      6.24 o 
  -1   3  20       24.62       32.38      8.87 o 
   0   3  20       24.06       30.62      9.07 o 
   1   3  20        4.82        4.00      5.36 o 
  -6   4  20      379.58      433.67      7.42 o 
  -5   4  20        6.25        1.95      4.78 o 
  -4   4  20       50.56       48.96      5.07 o 
  -3   4  20        0.11       -2.44      6.44 o 
  -2   4  20      326.83      280.76      9.65 o 
  -1   4  20       12.82       20.09      7.12 o 
   0   4  20        0.26       -5.56      5.56 o 
   1   4  20       19.36        9.85      4.58 o 
  -5   5  20       68.68       72.16      5.56 o 
  -4   5  20        9.73       14.92      4.88 o 
  -3   5  20       82.14       76.55      6.34 o 
  -2   5  20        1.63        0.78      4.68 o 
  -1   5  20       16.76       18.92      4.97 o 
   0   5  20        0.47        5.75      8.39 o 
   1   5  20       68.99       35.50      3.80 o 
  -5   6  20      237.60      263.40      7.31 o 
  -4   6  20        0.87        4.19      4.97 o 
  -3   6  20       79.86       83.19      6.34 o 
  -2   6  20        4.63        8.58      5.17 o 
  -1   6  20       26.16       20.97      4.19 o 
   0   6  20       10.05       11.80      5.07 o 
   1   6  20       91.99       62.32      7.12 o 
  -4   7  20       23.14       11.80      6.44 o 
  -3   7  20      125.50      136.82      8.29 o 
  -2   7  20       22.19       23.70      5.27 o 
  -1   7  20        0.76        5.07      5.56 o 
   0   7  20      105.62       91.96      4.68 o 
  -4   8  20       18.91       24.18      6.92 o 
  -3   8  20      115.11      124.05      8.00 o 
  -2   8  20       25.02       28.57      4.78 o 
  -1   8  20        3.14        5.56      4.19 o 
   0   8  20        8.31       15.51      9.46 o 
  -2   9  20       44.62       49.35      6.53 o 
  -4   1  21        0.10       -5.75      6.63 o 
  -3   1  21       30.03       28.87      5.46 o 
  -2   1  21       15.14        8.09      7.02 o 
  -1   1  21       45.13       28.09      8.68 o 
  -4   2  21       26.85       25.16      7.51 o 
  -3   2  21      172.19      148.04      7.12 o 
  -2   2  21        8.54       12.09      4.39 o 
  -1   2  21       11.89       11.99      9.17 o 
  -4   3  21       69.34       55.68      6.05 o 
  -3   3  21        0.02       -0.49      6.92 o 
  -2   3  21       42.10       29.26      5.27 o 
  -1   3  21        0.21       -5.36      5.36 o 
  -4   4  21       80.48       84.35      6.92 o 
  -3   4  21        9.08        3.61      6.73 o 
  -2   4  21       48.34       36.38      4.88 o 
  -3   5  21        1.00        6.14      5.07 o 
  -2   5  21       48.50       50.61      5.85 o 
                                                 
